# Supplementary material for: Multi-ancestry study of blood lipid levels identifies four loci interacting with physical activity
Source: Nat Commun. 2019 Jan 22;10:376. doi: 10.1038/s41467-018-08008-w (PMC6342931; doi:10.1038/s41467-018-08008-w)
Supplement: Supplementary file 4 — Supplementary Data 1 [file 41467_2018_8008_MOESM4_ESM.xlsx]

## Sheet: Supplementary Data 1
Supplementary Data 1: Methods used for assessing physical activity and the definitions of inactivity in the participating studies
Study	PA measurement	PA measure used to define physical inactivity	Definition of physical inactivity
AADHS	Interviewer-administered questionnaire	The following questions were used: 1) Please think over the last year and tell me how often you participate in vigorous activities (i. rarely or never; ii. 1-3 times per month, iii. 1 time per week, iv. 2-5 times per week, v. 5+ times per week) 2) On average, how much do you spend doing these less vigorous activities? (i. 0-15 min per day, ii. 15-30 min per day, iii. 30-60 min per day, iv. 1-4 ho…	Any of the following combinations of responses: 1) i. rarely or never; and 2) i. 0-15 min per day 1) i. rarely or never; and 2) ii. 15-30 min per day 1) i. 1-3 times per month; and 2) i. 0-15 min per day
AGES	Self-administered questionnaire	The following question was used: Int the past 12 months, how often did you participate in moderate or vigorous physical activities?	Never partipating in moderate or vigorous physical activities
AIRWAVE	Self-administered questionnaire	MET-minutes of moderate and vigorous leisure-time or commuting PA per week	<3.75 MET-hr/wk
ARIC	Self-administered questionnaire	Sport index	25% of individuals with the lowest sport index
BAEPENDI	Self-administered questionnaire	MET-hours/wk of moderate-to-vigorous leisure-time or commuting PA	<3.75 MET-hr/wk
BES	Self-administered questionnaire	MET-hours/wk of moderate-to-vigorous leisure-time or commuting PA	<3.75 MET-hr/wk
BRIGHT	Self-administered questionnaire	MET-hours/wk of moderate-to-vigorous leisure-time or commuting PA	<3.75 MET-hr/wk
CARDIA	Self-administered questionnaire	Total intensity score	25% of individuals with the lowest total intensity score
CFS	Self-administered questionnaire	MET-hours/wk of moderate-to-vigorous leisure-time or commuting PA	<3.75 MET-hr/wk
CHS	Self-administered questionnaire	MET-hr/wk calculated based on the variable 'Total kcal per week of PA, excluding chores'	<3.75 MET-hr/wk
CoLaus	Self-administered questionnaire	The following questions were used: 1) How much time (in minutes) do you walk every day on average to get to work, shops? 2) How many times per week do you take part for at least 20 minutes in leisure physical activities?	Both of the following responses required: 1) Walking <20 min per day 2) Never taking part in >20 min leisure physical activities
CROATIA-Korcula	Self-administered questionnaire	The following question was used: PA during leisure-time	Response: "Sitting" or "Light"
CROATIA-Vis	Self-administered questionnaire	The following question was used: PA during leisure-time	Response: "Sitting" or "Light"
DESIR1	Self-administered questionnaire	Number of times person was involved in structured PA per week	0-1 times/week of structured PA
DF-TJ	Self-administered questionnaire	Did you do physical activity more than 20 minutes per time regularly?	Response: "No"
DHS1	Interviewer-administered questionnaire	The following questions were used: 1) Please think over the last year and tell me how often you participate in vigorous activities (i. rarely or never; ii. 1-3 times per month, iii. 1 time per week, iv. 2-5 times per week, v. 5+ times per week) 2) On average, how much do you spend doing these less vigorous activities? (i. 0-15 min per day, ii. 15-30 min per day, iii. 30-60 min per day, iv. 1-4 ho…	Any of the following combinations of responses: 1) i. rarely or never; and 2) i. 0-15 min per day 1) i. rarely or never; and 2) ii. 15-30 min per day 1) i.. 1-3 times per month; and 2) i. 0-15 min per day
DRsEXTRA	Self-administered questionnaire	MET-minutes of moderate and vigorous leisure-time or commuting PA per week	<3.75 MET-hr/wk
EGCUT	Self-administered questionnaire	The following question was used: Please think how many hours (out of working time) in a week do you spend on the following activities 1) Speedwalking 2) Moderate walking 3) Physical exercise	Sum of responses to 1 to 3 = 0-1 h/wk
EPIC	Self-administered questionnaire	Cambridge Physical Activity Index (four categories: inactive, moderately inactive, moderately active, active)	Inactive category
ERF	Self-administered questionnaire	The following questions were used: 1) How often do you practice sports with sweating or getting short of breath? 2) How often do you practice sports with slight sweating or slight increase in heart rate or breathing?	Both of the following responses required: 1) Never or sometimes sports with sweating or getting short of breath 2) Never or sometimes sports with slight sweating or slight increase in heart rate or breathing
FamHS	Interviewer-administered questionnaire	MET-minutes of moderate and vigorous leisure-time PA per week	<3.75 MET-hr/wk
FHS	Interviewer-administered questionnaire	Framingham PA score	25% of individuals with the lowest PA score
FUSION	Self-administered questionnaire	The following questions were used: 1) How much do you exercise or exert yourself in your spare time? 2) How many minutes do you walk, ride on a bicycle or otherwise exercise to get to work?	Both of the following response required: 1) 'In my spare time I read, watch TV, and work in the household tasks which don't make me move much or physically tax me' 2) <15 min/day
GeneSTAR	Self-administered questionnaire	MET-hours/wk of moderate-to-vigorous leisure-time or commuting PA	< 3.75 MET-hr/wk
GENOA	Self-administered questionnaire	The following question was used: Based on your typical 24 hour day, what is the average number of hours you spend per day in : 1) heavy activity 2) moderate activity	Both of the following responses required: 1) 0 hours/day in heavy activity 2) 0 or 1 hours/day in moderate activity
GenSalt	Self-administered questionnaire	Summary variable calculated: PA = 'Hours spent on moderate activities per wk' + 2 x ('Hours spent on vigorous activities per wk')	25% of individuals with the lowest PA
GLACIER	Self-administered questionnaire	The following question was used: How often have you been training or exercising in exercise outfit during the last three months with the purpose to enhance your condition and/or feel good? (1. Never; 2. Every now and then, not regularly; 3. 1-2 times/week; 4. 2-3 times/week; 5. More thtan 3 times/week	Category 1. Never
GOLDN	Self-administered questionnaire	Summary variable calculated: PA = (hours/wk of moderate activity) + 2x(hours/wk of heavy activity)	PA ≤ 1 hour/wk
GRAPHIC	Self-administered questionnaire	MET-hours/wk of moderate-to-vigorous leisure-time or commuting PA	< 3.75 MET-hr/wk
GS_SFHS	Self-administered questionnaire	MET-hours/wk of moderate-to-vigorous leisure-time PA	< 3.75 MET-hr/wk
HANDLS	Self-administered questionnaire	MET-hours/wk of moderate and vigorous leisure-time PA?	< 3.75 MET-hr/wk
HEALTH-ABC	Self-administered questionnaire	MET-hours/wk of moderate-to-vigorous leisure-time PA	< 3.75 MET-hr/wk
Howard University Family Study	Self-administered questionnaire	Summary variable calculated: PA = 'Hours spent on moderate activities per wk' + 2 x ('Hours spent on vigorous activities per wk')	PA ≤ 1 hour/wk
HRS	Self-administered questionnaire	The following questions were used: 1) How often do you participate in vigorous PA? 2) How often do you participate in moderate PA?	Response 'hardly ever or never' to both questions
HYPERGEN	Self-administered questionnaire	The following question was used: 'How many times a week do you engage in vigorous physical activity long enough to work up a sweat, get your heart thumping or get out of breath'	Response: '0 times'
INGI-CARL and INGI-FVG	Self-administered questionnaire	PA was categorized as 'sedentary', 'light', 'moderate', or 'vigorous'	PA categorized as 'sedentary'
IRASFS	Interviewer-administered questionnaire	The following questions were used: 1) Please think over the last year and tell me how often you participate in vigorous activities (i. rarely or never; ii. 1-3 times per month, iii. 1 time per week, iv. 2-5 times per week, v. 5+ times per week) 2) On average, how much do you spend doing these less vigorous activities? (i. 0-15 min per day, ii. 15-30 min per day, iii. 30-60 min per day, iv. 1-4 ho…	Any of the following combinations of responses: 1) i. rarely or never; and 2) i. 0-15 min per day 1) i. rarely or never; and 2) ii. 15-30 min per day 1) i.. 1-3 times per month; and 2) i. 0-15 min per day
Jackson Heart Study	Interviewer-administered questionnaire	Sport index	25% of individuals with the lowest sport index
JUPITER	Self-administered questionnaire	Frequency of strenuous exercise, e.g. swimming, aerobics, cycling, running. (1. rarely/never; 2. <1x/week; 3. 1x/week; 4. 2-3x/week; 5. 4-6x/week; 6. daily)	Response 1. rarely/never
KORAS3	Self-administered questionnaire	The following questions were used: 1) How often do you carry out sports in the winter? 2) How often do you carry out sports in the summer?	Less than 1 h/wk of sports in the winter and summer
KORAS4	Self-administered questionnaire	The following questions were used: 1) How often do you carry out sports in the winter? 2) How often do you carry out sports in the summer?	Less than 1 h/wk of sports in the winter and summer
LBC36	Self-administered questionnaire	The following question was used: What level of PA do you mainly do? (1) moving only in connection with necessary (household) chores; 2) walking or other outdoor activities 1-2 times per week; 3) walking or other outdoor activities several times per week; 4) exercising 1-2 times per week to the point of perspiring and heavy breathing; 5) exercising several times per week to the point of perspiring…	Response 1 or 2
LifeLines	Self-administered questionnaire	MET-hours/wk of moderate-to-vigorous leisure-time or commuting PA	< 3.75 MET-hr/wk
MESA	Self-administered questionnaire	MET-hours/wk of moderate-to-vigorous leisure-time PA	<3.75 MET-hr/wk
METSIM	Self-administered questionnaire	The following question was used: Level of leisure-time physical activity (1. 'a little of none' = almost completely inactive; 2. 'physical exercise in context of other hobbies or physical exercise occasionally'; 3. 'physical exercise regularly <= 2 times a week at least 30 min at a time; 4. 'physical exercise regularly >= 3 times a week at least 30 min at a time'	Response 1 or 2
NEO	Self-administered questionnaire	MET-hours/wk of moderate-to-vigorous leisure-time or commuting PA	25% of individuals with the lowest values
NESDA	Self-administered questionnaire	MET-hours/wk of moderate-to-vigorous leisure-time or commuting PA	<3.75 MET-hr/wk
PELOTAS	Self-administered questionnaire	MET-hours/wk of moderate-to-vigorous leisure-time or commuting PA	<3.75 MET-hr/wk
PREVEND	Self-administered questionnaire	The following questions were used: 1) How often do you do sport per week? ("I don't sport" / "Once a week" / "Twice or more a week") 2) Beside sporting, how often do you exercise per week (gardening, hiking, biking etc.)? ("Barely" / "Less than once per week" / "Twice or more a week")	Both of the following responses required: 1) "I don't sport" 2) "Barely" or "Less than once per week"
RHS	Interviewer-administered questionnaire	The following questions were used: 1) How often do you participate in vigorous PA? 2) How often do you participate in moderate PA?	Response 'hardly ever or never' to both questions
Rotterdam Study 1 and 2	Self-administered questionnaire	Summary variable calculated: PA = (hours/wk of moderate PA) + 2x(hours/wk of vigorous PA)	25% of individuals with the lowest PA
SCHS	Self-administered questionnaire	The following categories were available: 0 hrs/wk of moderate and strenous activity; <4 hrs/wk of moderate and <2 hr/wk of strenuous activity; ≥4 hrs/wk of moderate and ≥2 hrs/wk of strenous activity	0 hrs/wk of moderate and strenuous activity
SHEEP	Self-administered questionnaire	The following question was used: How much do you exercise? (1. little active; 2. walking (counting biking and walking from/to work); 3. occasionally active; 4. regular active (at least once a week))	Any of the following responses: 1) little active 2) walking (counting and walking from/to work)
SMHS/SWHS	Self-administered questionnaire	MET-hours/wk of moderate-to-vigorous leisure-time or commuting PA per week	<3.75 MET-hr/wk
SOL	Self-administered questionnaire	MET-hours/wk of moderate-to-vigorous leisure-time or commuting PA per week	<3.75 MET-hr/wk
SP2	Self-administered questionnaire	MET-hours/wk of moderate-to-vigorous leisure-time or transportation PA	<3.75 MET-hr/wk
TRAILS-Pop	Self-administered questionnaire	MET-hours/wk of moderate-to-vigorous leisure-time or commuting PA per week	<3.75 MET-hr/wk
TWINGENE	Self-administered questionnaire	MET-hours/wk of moderate-to-vigorous leisure-time or commuting PA per week	<3.75 MET-hr/wk
WGHS	Self-administered questionnaire	MET-hours/wk of moderate-to-vigorous leisure-time or commuting PA per week	<3.75 MET-hr/wk
WHI	Self-administered questionnaire	MET-hours/wk of moderate-to-vigorous recreational PA or fast or very fast walking per week	<3.75 MET-hr/wk
YFS	Self-administered questionnaire	The following question was used: How often do you engage in rigorous physical activity?	Less than once a week
MET, metabolic equivalent; PA, physical activity
