# Supplementary material for: Multi-ancestry study of blood lipid levels identifies four loci interacting with physical activity
Source: Nat Commun. 2019 Jan 22;10:376. doi: 10.1038/s41467-018-08008-w (PMC6342931; doi:10.1038/s41467-018-08008-w)
Supplement: Supplementary file 5 — Supplementary Data 2 [file 41467_2018_8008_MOESM5_ESM.xlsx]

## Sheet: Supplementary Data 2
Supplementary Data 2: Trait Distribution in Stage 1 Studies
		Inactive																		Active
		HDL (mg/dL)						LDL (mg/dL)						TG (mg/dL)						HDL (mg/dL)						LDL (mg/dL)						TG (mg/dL)
Ancestry	Study	N	Mean	SD	Median	Min	Max	N	Mean	SD	Median	Min	Max	N	Mean	SD	Median	Min	Max	N	Mean	SD	Median	Min	Max	N	Mean	SD	Median	Min	Max	N	Mean	SD	Median	Min	Max
African	ARIC	619	55.5	17.85	52	21.19	141.56	558	137.24	42.37	134.77	39.66	396.81	571	107.37	53.67	93	29	381	2106	54.84	17.19	52	15.41	161.78	1920	138.77	42.82	135.43	-40.72	371.21	1959	111.44	77.67	96	26	1928
	CARDIA	226	53.2301	11.9681	53	26	101	226	117.212	32.9144	115	33	260	226	66.792	30.2901	59.5	25	181	683	55.0615	13.2707	53	25	103	683	109.429	29.9271	108	29	206	683	64.6706	34.4558	57	8	359
	CHS	320	58.14	15.71	56	28	129	312	133.16	39.06	132.17	45.17	314.41	314	117.86	59.29	103	38	586	403	57.7	15.13	55	21	111	390	132.26	39.32	129.76	42.17	336.06	393	114.8	69.07	100	24	907
	GENOA	226	58.45	17.92	55.78	24	119.15	194	131.16	42.55	128.78	24.85	269.75	197	117.46	81.35	95	30	720.5	527	57.27	18.5	54.1	21.7	158.3	461	128.96	38.95	127.85	32.95	334.53	463	117.9	64.55	101.5	38	632.5
	HABC	613	57.19	17.46	54	24	139	610	128.95	42.32	126	23.4	379.55	614	121.86	83.05	104	36	1529	481	57.01	17.91	54	25	163	474	130.45	39.14	130.4	6	309.6	481	117.08	57	107	32	452
	HANDLS	283	54.2968	16.7023	52	26	165	271	112.521	40.1704	107.391	26.7969	280.25	272	102.048	52.7206	88	21	430	302	56.5331	17.9545	53	24	154	289	111.174	40.108	109.594	15.7988	227.1	291	104.725	90.0202	87	28	1316
	HUFS	191	53.382	17.075	50	11	112	190	123.016	38.701	120.5	47	295	190	100.405	50.018	88	25	278	811	52.689	15.44	51	18	114	810	94.149	53.5	112	26	443	809	116.399	38.151	79	40	278
	HYPERGEN	290	52.67	14.62	52	22	135	280	126.49	41.36	123	26	359	283	118.02	89.27	95	32	884	939	53.82	15.93	51	22	157	910	120.15	39.35	117	30	322	913	102.45	76.9	87	25	1488
	JHS	834	49.53	14.29	47	19	139	826	103.49	58.24	89.5	18	397	834	109.19	96.38	90	18	524	1042	50.29	13.75	48	19	121	1030	123.65	35.81	121	22	277	1042	103.09	77.44	84	16	908
	MESA	455	50.9	14.7	49	20	119	452	124.4	37	121	12	282	456	111.7	88.3	95	26	1540	1135	52.76	15.26	50	15	127	1131	123.94	36.73	123	21	344.9	1135	102.53	61.8	88	21	873
	WHI-SHARe	3337	55.6545	14.3204	53	19	146	3337	151.726	44.1353	148	18	394.667	3337	112.273	54.8695	100	24	396	4663	57.584	14.5717	56	16	142	4663	150.588	44.1174	146	38	479	4663	107.965	52.9083	95	25	397
Asian	GenSalt	464	50.17	10.77	50.1	18.3	93.4	458	97.28	29.09	95.6	20.08	237.52	464	125.58	80.04	98.45	37.1	681.3	1349	51.41	11.55	51.5	15.1	91.1	1332	95.97	27.39	93.32	17.36	248.98	1349	123.44	78.32	100.8	26.1	762.1
	MESA	239	48.9	11.7	47	27	94	236	119.8	32	118	45	251.6	239	140.9	83	122	33	661	509	49.53	12.81	48	23	138	499	122.21	30.26	120	41	244	509	144.84	88.05	125	30	831
	SCHS Cases	537	49.377	11.9506	47.1043	27.027	101.158	537	128.248	33.3724	128.571	33.5907	243.243	NA	NA	NA	NA	NA	NA	182	49.6478	10.6703	48.6487	30.888	86.1004	182	130.6	34.7807	125.483	53.2818	255.212	NA	NA	NA	NA	NA	NA
	SCHS Controls	863	52.4564	12.4932	50.5791	26.6407	97.2973	864	123.461	31.525	120.849	39.3822	237.452	NA	NA	NA	NA	NA	NA	419	51.0933	12.9825	48.6487	27.7992	102.317	419	120.129	29.0169	120.463	35.1305	254.054	NA	NA	NA	NA	NA	NA
	SP2-610	348	59.84	13.74	58.3	30.12	99.23	346	124.75	35.85	120.52	40.73	370.65	347	105.01	62.22	89.38	21.24	537.17	580	60.07	14.07	58.3	29.32	136.92	576	124.15	35.14	120.59	49.54	340.07	580	111.05	68.52	90.27	24.78	566.37
	SP2-1M	302	56.45	14.85	53.11	30.12	110.42	296	122.31	32.19	120.43	45.75	244.48	302	121.27	99.56	92.92	30.09	1084.96	611	55.54	13.39	54.44	28.57	121.83	607	123.6	33.35	120.88	37.33	314.6	611	117.67	77.42	99.12	19.47	1011.5
European	AGES	984	61.73	17.47	59.46	22.78	147.9	984	145.9	34.21	143.3	41.31	295.7	984	101.6	52.05	89.38	28.32	555.8	1405	59.83	17.04	57.14	13.51	156.4	1405	145.9	37	143.2	25.49	294.2	1405	113.1	64.95	98.23	26.55	1150
	ARIC	2261	50.29	16.6	48	13.48	134.82	2173	137.3	38.89	135.29	23.53	470.12	2216	141.64	93.56	118	24	1876	7185	50.66	16.72	48	9.63	132	6874	138.13	37.95	135.91	13.8	504.6	7026	135.44	88.03	114	28	1563
	CARDIA	408	50.8137	12.8022	50	22	118	406	111	30.6766	108.5	32	235	407	81.9558	58.8216	66	17	614	1225	52.4988	13.0349	52	22	142	1219	107.814	28.7225	105	20	244	1225	77.6482	56.68	65	20	932
	CHS	730	55.59	16.09	53	20	149	714	134.3	40.25	130.56	26.76	343.75	727	149.02	76.04	131	37	577	2231	55.31	15.96	53	21	138	2184	130.87	34.79	128.56	24.96	276.56	2212	139.44	77.44	120	46	1216
	GS_SFHS	320	54.6576	15.8145	50.271	23.202	116.01	NA	NA	NA	NA	NA	NA	NA	NA	NA	NA	NA	NA	5805	57.6853	16.5215	54.138	19.335	197.217	NA	NA	NA	NA	NA	NA	NA	NA	NA	NA	NA	NA
	CROATIA-Vis	242	42.7703	6.38724	44.0838	5.8005	56.0715	242	124.637	35.6095	123.744	30.936	282.291	243	163.107	104.753	132.855	53.142	1009.7	232	43.3254	5.41444	44.8572	30.936	54.138	232	126.099	34.9491	119.877	34.803	254.117	232	142.476	76.8173	115.141	53.142	557.991
	CROATIA-Korcula	177	56.3249	13.9152	54.9114	30.1626	97.4484	177	148.681	39.3736	143.079	69.606	290.025	178	135.607	152.59	107.612	31.8852	1934.37	305	58.0735	12.6188	56.4582	33.2562	100.155	304	149.218	40.7766	143.079	61.872	278.424	305	120.972	67.4138	106.284	35.428	752.845
	ERF	660	48.9879	14.7316	46.3321	7.722	169.9	649	157.489	39.7884	154.44	69.5	314.4	660	131.158	80.7516	115.044	8.85	785.8	1248	49.8311	13.7356	46.3321	11.58	142.9	1237	146.867	37.93	143.409	54.05	308.9	1248	112.116	66.5156	97.3451	8.85	610.6
	FAMHS	1835	49.08	14.88	46	17	131	1834	130.99	38.59	129	19	381	1835	158.48	105.24	136	24	1400	1714	50.29	14.88	48	19	123	1713	125.29	36.46	123	35	301.43	1714	144.63	108.03	118	25	1650
	FHS	1589	50.22	14.33	48	19	112	1576	122.1	34.42	120	12	305	1589	112.3	80.8	91.75	11.8	972	5178	52.44	15.44	50	14	206	5136	118.7	34.33	116	15	314	5181	109.9	92.64	86.73	10.92	1929
	GENOA	162	51.75	17.31	48.33	25.55	115.25	156	124.69	31.59	125.32	47.65	203.53	160	170.57	94.91	150.75	44.5	726.5	949	51.6	14.94	49.35	22.65	105.05	912	129.99	32.91	128.99	37.75	286.75	934	157.92	97.41	134.75	33.5	1078.5
	GOLDN	193	45.21	13.24	42	24	101	193	121.1	30.13	118	51	236	193	143.2	102.14	118	33	925	623	46.75	12.89	45	22	105	623	123.6	32.36	122	47	232	623	139	98.06	110	172	1085
	HABC	531	50.88	16.4	48	13	135	517	126.31	35.89	124	39.4	260.45	531	162.6	91.13	140	26	681	1103	52.37	16.17	50	22	132	1083	126.27	35.09	125	18	281.2	1104	148.33	86.53	126	40	871
	HYPERGEN	268	47.61	14.39	45	24	114	253	125.85	39.09	122	27	297	265	172.18	98.61	147	32	569	972	46.54	13.17	44	22	131	918	120.32	34.96	120	32	291	962	166.53	124.4	137	27	1145
	MESA	565	50.8	14.6	48	21	108	553	125.3	32.1	125	33	236	565	143	85.7	127	35	871	2018	52.93	16.1	50	21	142	1998	125.87	32.12	124	28	283.9	2020	129.26	89.77	111.5	23	2256
	NEO	1376	52.5	14.7	50.3	21.7	119.1	1350	145.1	36.1	142.5	47.9	306.5	1376	125.6	82.3	107.2	14.2	1806.8	4247	56.2	16.2	54.1	9.3	164.7	4196	145.6	36.2	144.3	34.1	353.6	4247	143	91.3	122.7	19.5	1045.1
	RS1	503	53.7248	15.7975	50.9652	23.94	113.5	436	149.467	35.7209	148.766	40.32	265.4	494	138.768	68.8995	119.912	46.02	676.1	2452	53.5418	14.93	51.3513	15.44	137.1	2256	152.954	35.3144	150.956	27.75	326.6	2417	134.135	66.191	118.584	38.94	883.2
	RS2	382	50.6489	13.8703	49.0348	22.78	116.6	376	147.728	34.7769	144.558	45.6	251.8	380	146.691	78.3446	132.301	46.02	709.7	1471	53.4992	14.1694	51.3513	22.39	117	1444	151.738	34.5164	150.556	41.35	331.9	1460	137.065	70.3905	120.354	37.17	806.2
	WGHS	6844	51.37	14.48	49.2	18.7	151	6844	126.9	34.4	124.4	14.9	335.4	4886	146.82	92.46	123	21	909	16068	54.78	15.13	53	15.9	149.4	16068	123.19	34.36	120.3	17.3	385.14	11657	134.76	84.83	113	13	935
	WHI-WHIMS	1626	51.9809	11.3478	51	13	110	1626	155.647	38.0025	153	39	368.95	1626	146.366	67.0898	132	24	394	3437	55.4299	12.8369	54	26	131	3437	157.973	39.0512	155	38	467.3	3437	133.021	63.5566	118	17	399
	WHI-GARNET	1307	47.8011	10.7581	47	22	115	1307	160.087	38.4137	157	57	314	1307	164.41	74.4104	150	34	395	2071	51.0647	12.009	49	22	102	2071	159.743	39.3917	158	29	374.9	2071	146.126	70.0224	129	34	398
Hispanic	MESA	523	46.6	12.3	45	24	133	511	124.2	33.5	122.2	37	279	523	163.6	109.6	141	33	1648	930	47.86	13.27	45	23	110	909	127.63	36.97	123	26	354.8	930	156.42	100.35	134	32	1670
	WHI-SHARe	1260	50.8262	12.1696	50	20	103	1260	144.506	39.0178	143	40	310.667	1260	153.211	69.1737	139	35	395	2036	54.0216	13.7001	52	21	153	2036	146.824	39.1911	143	44	403	2036	147.195	68.4007	133	28	395
Brazilian	BAEPENDI	383	46.85	12.12	45	22	103	380	130.64	40.11	127.2	45.6	307.2	383	138.25	71.05	123	10.6	570	520	47.43	12.42	45	23	124	516	126.43	35.68	124.7	44	268.75	520	128.96	65.18	115	32	580
	PELOTAS	663	57.4585	13.3204	56	26	107	NA	NA	NA	NA	NA	NA	NA	NA	NA	NA	NA	NA	2872	55.0564	12.8795	53	23	113	NA	NA	NA	NA	NA	NA	NA	NA	NA	NA	NA	NA
