# Supplementary material for: Multi-ancestry study of blood lipid levels identifies four loci interacting with physical activity
Source: Nat Commun. 2019 Jan 22;10:376. doi: 10.1038/s41467-018-08008-w (PMC6342931; doi:10.1038/s41467-018-08008-w)
Supplement: Supplementary file 6 — Supplementary Data 3 [file 41467_2018_8008_MOESM6_ESM.xlsx]

## Sheet: Supplementary Data 3
Supplementary Data 3: Trait Distribution in Stage 2 Studies
		Inactive																		Active
		HDL (mg/dL)						LDL (mg/dL)						TG (mg/dL)						HDL (mg/dL)						LDL (mg/dL)						TG (mg/dL)
Ancestry	Study	N	Mean	SD	Median	Min	Max	N	Mean	SD	Median	Min.	Max.	N	Mean	SD	Median	Min.	Max.	N	Mean	SD	Median	Min.	Max.	N	Mean	SD	Median	Min.	Max.	N	Mean	SD	Median	Min.	Max.
African	GeneSTAR	174	54.8621	14.9583	51.5	27	100	171	122.798	38.1435	119.6	48.6	244.6	174	115.757	73.6961	97	37	478	671	54.7601	16.1442	53	8	159	665	120.266	38.8466	116	29.2	272.8	669	105.144	71.1682	88	28	976
	CFS	160	43.61	12.1914	42	21	98	160	96.4	32.6716	91.5	27	209	160	114.1	60.364	97	38	392	125	41.98	12.3435	40	23	96	124	101.2	34.1185	99	22	248	125	102.6	60.8702	92	29	428
	HRS	1305	55.95	16.38	53.28	17.48	121.4	NA	NA	NA	NA	NA	NA	NA	NA	NA	NA	NA	NA	339	54.85	15.25	52.9	20.8	116	NA	NA	NA	NA	NA	NA	NA	NA	NA	NA	NA	NA
	HYPERGEN	88	51.4186	10.4409	49.4024	24.5325	99.4843	85	126.1	36.06	123	44	271	87	97.5143	0.54	102.514	32.1367	403.429	330	50.9069	0.27	50.9069	24.0467	105.636	315	119.8	36.42	116	39	257.25	319	93.6908	0.54	89.1214	24.0467	3165.29
	JUPITER	1217	52.0411	15.9866	50	11	126	1217	94.2958	23.6063	98	6	129	1217	125.894	65.4078	107	39	483	389	52.2442	16.3905	49	19	125	389	93.9871	23.566	98	15	129	389	116.877	64.5884	94	41	398
	AADHS	159	47.2767	12.5476	46	22	93	155	104.535	34.6857	100	36	207	159	124.535	82.4257	102	33	757	427	47.9391	13.2077	46	20	112	420	109.843	37.7675	106	33	301	427	125.674	111.456	103	20	1629
Asian	DF-TJ	186	52.6732	18.3202	49.6781	24.3558	156.186	186	110.819	31.9022	109.601	18.9434	214.95	186	139.764	96.4641	108.978	28.352	647.666	1233	55.5776	18.0795	52.191	13.531	163.145	1233	115.507	32.2759	114.434	20.1032	262.888	1233	123.173	88.9762	100.118	26.58	1107.5
	BES-610	226	63.04	23.53	58.3	17.76	183.4	227	129.94	37.99	127.41	22.78	283.78	224	135.75	128.03	100.44	35.4	981.42	260	57.19	19.45	53.86	21.24	180.31	260	134.82	37.22	132.63	20.08	269.5	258	152.52	103.08	123.01	38.94	923.89
	BES-Omniexpress	97	57.06	15.3	55.6	28.57	118.92	97	132.27	35.69	129.34	66.02	221.62	97	151.21	124.63	114.16	36.28	939.82	291	51.43	14.46	49.03	23.94	105.79	291	128.67	33.44	128.57	35.14	245.95	291	153.63	93.59	131.86	36.28	775.22
	RHS	724	49.95	4.19682	50	33	68	724	137.3	37.1793	135	47	298	724	132.5	65.0412	116.5	32	513	1425	49.58	4.44976	50	30	73	1425	136.6	35.648	134	31	286	1424	127	65.2708	113.5	31	521
	SMHS/SWHS	1985	50.0172	12.7593	48	11	120	1985	105.289	32.932	102	12	346	258	162.12	108.156	128.5	40	894	163	50.3834	14.3685	48	24	111	163	104.071	27.9892	103	17	178	32	143.391	84.9547	125.5	56.5	465
European	AIRWAVE	13406	58.005	15.468	54.138	3.867	220.419	NA	NA	NA	NA	NA	NA	NA	NA	NA	NA	NA	NA	573	54.138	15.0813	53.3646	19.335	126.838	NA	NA	NA	NA	NA	NA	NA	NA	NA	NA	NA	NA
	BRIGHT	323	49.53	15.6599	47.18	15.47	135.34	293	123.55	33.6482	123.65	35.15	230.16	323	211.3	140.017	173.6	43.4	814.8	850	51.51	14.0712	50.27	11.6	112.14	800	126.38	35.3115	123.92	37.48	333.86	845	184.59	108.668	159.43	35.43	742.22
	CFS	85	41.72	12.3641	42	17	73	78	106.27	34.051	98.5	30	240	86	183.8	142.751	148	48	760	168	44.44	13.0768	42.5	20	93	165	99.41	28.0798	97	44	177	168	133.4	112.29	105	41	1221
	CoLaus	3486	60.34	10.4409	60.34	20.09	148.41	3436	135.35	38.35	131.48	27.07	331.46	3486	109.947	46.9421	99.484	27.1126	2697.28	1436	60.3403	10.0542	60.3402	22.1979	134.29	1417	135.02	39.99	131.48	27.07	367.36	1436	109.947	47.8278	99.4843	18.1741	2208.35
	DESIR1	324	67.0083	16.0463	65.8469	24.942	115.731	324	132.657	32.2037	131.694	59.8608	244.432	324	90.6852	49.6446	79.8259	22.23	455.715	370	68.4975	17.8832	65.8469	31.9258	151.647	370	129.217	32.2322	128.701	33.9211	264.385	370	84.1845	41.0398	76.2893	17.1777	335.471
	DHS	358	42.2458	13.1128	41	8	102	328	107.006	31.363	103	33	236	358	215.905	137.504	182	49	1065	811	43.4464	12.2417	41	17	104	769	104.529	33.3329	103	12	228	811	192.711	126.055	167	30	1310
	DRsEXTRA	313	63.34	18.12	60.71	26	132	313	124,28	33,33	119,88	57	246	313	129.71	65.32	116.03	35	558	915	66,84	18,63	65,74	20	194	915	124,46	32,41	121,81	43	259	915	113,19	58,20	99,20	32	689
	EGCUT.OMNIEXPRESS	201	57.19	16.94	55.68	25.14	138.44	201	137.22	40.11	136.51	35.96	239.37	161	128.8	74.19	112.48	31	550.02	871	61.84	17.09	59.55	26.68	150.04	871	131.78	36.49	129.93	38.67	263.73	719	117.8	73.64	101.86	28.34	789.16
	EGCUT.HUMAN370CNV	65	55.17	17.8	54.52	26.3	102.86	65	134.1	37.28	124.9	64.19	232.41	6	50.33	13.78	45		73	611	133.59	43.89	129.93	19.72	143.08	611	132.61	41.53	129.16	17.4	265.66	82	124.32	75.33	96.1	42.51	456.14
	EPIC	7561	55.3453	17.3335	54.1377	19.3349	556.845	7561	149.608	39.1079	146.945	7.73395	398.298	7778	152.932	92.4098	132.861	17.7148	992.028	10667	54.5082	16.1466	54.1377	7.73395	228.152	10668	155.509	39.9597	152.745	17.4014	375.097	11078	166.627	100.915	141.718	26.5722	2302.92
	FUSION_CASE	271	44.4348	12.876	42.537	18.1749	89.7144	248	137.408	39.482	131.952	33.5849	255.783	271	216.33	143.471	169.169	64.6561	1337.41	780	46.0882	12.8305	44.0838	17.7882	114.85	737	137.53	38.7887	133.102	42.5563	425.235	780	194.553	159.014	154.998	43.3993	1526.95
	FUSION_CONTROL	133	56.5396	15.3852	55.6848	30.1626	102.089	133	142.642	35.6432	145.496	45.5726	282.832	133	123.339	59.3166	112.484	46.0564	359.594	748	58.7417	16.3762	56.8449	11.9877	122.197	746	140.97	35.6235	137.868	41.5509	352.4	748	118.343	58.5805	103.627	34.5423	597.847
	GeneSTAR	171	52.8304	15.3293	51	24	100	168	131.418	38.6408	132	48.4	322.6	172	156.37	85.8805	134.5	44.9	650	1066	50.6398	14.5127	49	21	106	1050	124.452	36.6867	121.1	34	303.2	1068	139.649	84.5913	119	41	650
	Glacier	1498	54.5148	18.3421	51.8174	7.73395	253.673	1255	165.463	45.1061	164.18	18.6327	329.578	2038	125.499	65.8562	108.503	21.2577	816.652	1720	54.7786	17.7389	52.5909	6.57386	243.619	1318	162.994	44.4291	161.473	22.2556	312.792	2271	119.859	66.2941	102.746	14.1718	643.047
	GRAPHIC	38	57.4737	14.4851	56.9	32.7	93	38	128.682	25.3752	129	65.9	165	38	188.526	138.106	149.5	63	732	558	56.0011	14.4814	53.25	23.1	105	558	126.946	27.7096	124	37.4	222	558	162.925	87.5292	142	60	643
	HRS	5941	55.45	16.43	53.28	15.2	139.52	NA	NA	NA	NA	NA	NA	NA	NA	NA	NA	NA	NA	960	51.34	14.97	49.14	21.92	123.84	NA	NA	NA	NA	NA	NA	NA	NA	NA	NA	NA	NA
	INGI-CARL	NA	NA	NA	NA	NA	NA	NA	NA	NA	NA	NA	NA	115	132.1	78.79	111.5	39	424	NA	NA	NA	NA	NA	NA	NA	NA	NA	NA	NA	NA	306	131.2	78.44	115	36	578
	INGI-FVG	212	54.06	15.4979	53	25	173	212	143.5	42.4156	141.9	45.6	266.8	212	121.8	76.4242	102	35	565	666	54.26	13.0306	53	24	110	666	141.7	40.0791	140.6	31.2	277	666	110.9	76.1225	92.5	20	1175
	JUPITER	4119	51.6817	15.1069	49	20	145	4119	105.952	17.4963	109	12	170	4119	137.494	72.1353	119	27	499	4278	52.3336	15.4465	50	18	142	4278	106.773	17.2081	110	25	131	4278	135.743	74.1527	116	19	496
	KORA S3	1574	53.8173	16.0238	51.4	18.9	118.1	1571	141.043	40.7849	138.9	17.7	322.6	136	134.815	115.821	100.3	33	955.8	1473	55.2532	16.2942	52.9	14.4	121.4	1470	136.567	42.509	132.2	10.6	325.8	110	139.913	143.311	98.25	33.7	1261
	KORA S4	1901	56.4632	16.7207	54	19.8	137.4	1897	140.232	41.408	138.8	15.6	296.3	716	138.338	91.2311	118.5	27	1050	1849	59.3577	17.1759	57.4	17.9	135.1	1848	133.913	41.1627	131.05	17	322.3	561	129.481	85.8555	109	34	1144
	LBC1936	219	55.44	15.31	52.98	20.5	139.21	NA	NA	NA	NA	NA	NA	NA	NA	NA	NA	NA	NA	574	60.63	17.21	58.39	21.27	147.72	NA	NA	NA	NA	NA	NA	NA	NA	NA	NA	NA	NA
	Lifelines	4568	57.6732	15.1968	54.138	23.202	143.079	4541	127.715	34.5215	123.744	38.67	293.892	4569	106.257	66.886	89.3805	23.0088	1103.54	6533	54.6308	14.6419	54.138	11.601	123.744	6452	127.58	34.6369	127.611	23.202	309.36	6533	116.751	79.1601	96.4602	18.5841	1048.67
	METSIM	3171	53.0262	14.6607	50.6577	14.6946	141.145	3171	128.631	35.4649	126.838	27.069	307.04	3171	144.965	98.0635	120.455	25.6853	2430.36	5336	56.9673	15.4981	54.9114	5.0271	148.88	5335	128.046	34.3605	126.064	27.8424	271.463	5336	121.687	74.2347	102.741	24.7996	1127.5
	NESDA	364	59.5303	17.8092	57.6885	25.4078	163.213	361	125.053	38.7182	123.743	3.86698	224.285	364	135.65	80.0397	114.874	34.5995	604.159	2125	63.5885	16.8274	61.8714	25.155	143.317	2115	120.251	37.757	116.009	11.6009	281.516	2131	110.493	70.4565	92.1887	24.8744	1111.91
	PREVEND	591	47.02	13.96	44.86	16.24	108.66	551	165.61	42.43	162.96	50.58	314.16	571	143.55	96.75	119.57	33.66	1216.07	2313	51.94	16.63	49.5	18.17	146.95	2205	154.55	41.97	153.06	27.53	338.05	2242	122.26	82.5	99.2	21.26	1046.9
	SHEEPCASE	511	41.82	12.29	40.22	17.4	100.54	489	162.62	38.43	158.55	69.64	320.96	520	186.35	132.66	156.33	44.29	1727.12	431	41.63	11.38	39.06	19.34	96.68	419	164.47	37.96	162.41	72.16	321.29	435	169.67	111.76	141.71	44.29	1417.12
	SHEEPCONTROLS	565	48.29	13.92	46.4	15.08	112.14	556	154.82	37.54	154.68	19.34	355.76	570	143.3	80.53	124	43.4	681.99	728	50.6	14.32	48.34	20.88	100.93	722	152.61	36.85	150.81	61.87	313.23	731	123.03	66.75	106.28	26.57	540.28
	TRAILS-Pop	43	51.7823	9.05336	54.054	33.2046	73.359	43	86.7199	26.5405	81.081	27.027	177.606	43	75.6778	39.5017	63.72	32.745	192.93	923	56.3384	11.6056	55.0192	19.305	108.108	923	88.2238	24.4673	84.942	19.305	250.965	923	67.1448	31.7487	60.18	15.045	406.215
	TWINGENE	1327	55.13	16.32	54.14	19.33	139.21	1308	143.81	37.36	143.08	42.54	313.23	1327	115.57	76.46	141.72	26.57	1107.17	1981	54.28	16.48	50.27	11.6	139.21	1956	146.42	37.74	146.95	38.67	290.02	1981	122.44	74.27	106.29	33.66	1302.04
	YFS	536	48.5424	12.2608	47.1774	22.8153	93.9681	536	125.715	34.741	123.744	36.7365	282.291	536	122.362	70.2833	97.427	26.571	752.845	1428	50.4779	12.1325	49.8843	11.9877	109.049	1428	118.542	34.4259	116.01	32.8695	305.493	1428	111.593	57.2085	97.427	26.571	531.42
Hispanic	IRASFS	60	46.1	12.642	44	26	100	60	102.15	29.2267	97	34	208	60	110.217	58.6316	94.5	22	289	882	43.0329	11.9956	41	18	98	882	108.456	29.4135	107	31	213	882	117.127	83.7345	95	23	836
	SOL	2559	48.95	12.59	47	16	135	2518	125.08	37.7	122	22	417	2559	142.84	94.59	121	24	1353	7920	49.27	13.19	47	9	141	7779	123.04	36.27	120	24	334	7921	136.47	115.82	113	20	6366
