# Supplementary material for: Multi-ancestry study of blood lipid levels identifies four loci interacting with physical activity
Source: Nat Commun. 2019 Jan 22;10:376. doi: 10.1038/s41467-018-08008-w (PMC6342931; doi:10.1038/s41467-018-08008-w)
Supplement: Supplementary file 7 — Supplementary Data 4 [file 41467_2018_8008_MOESM7_ESM.xlsx]

## Sheet: Supplementary Data 4
Supplementary Data 4: SNPxPA interaction results in trans-ancestry meta-analyses for HDL cholesterol for 260 previously identified HDL cholesterol loci
SNP	Chr	Pos(hg19)	EA	OA	EAF	beta_INT	se_INT	P_INT	N_total	N_inactive	N_active
rs149963466	1	8233270	NA	NA	NA	NA	NA	NA	NA	NA	NA
rs12748152	1	27138393	t	c	0.0726	0.0025	0.0049	0.6099	103720	73269.5	30454
rs4660293	1	40028180	a	g	0.7802	0.0035	0.002	0.0771	223089	153246	69848
rs4847399	1	93584606	a	g	0.5658	-0.0036	0.0023	0.1175	113113	80172.5	32944
rs12740374	1	109817590	t	g	0.2289	-0.0023	0.0019	0.2129	234019	155880	78143
rs629001	1	109838918	t	c	0.8604	-0.0018	0.0028	0.5361	219315	143424	75894
rs267738	1	150940625	t	g	0.8089	0.0016	0.0031	0.6058	103821	73785.5	30039
rs12145743	1	156700651	t	g	0.6935	0.0006	0.0025	0.8103	111339	78528.5	32814
rs1011731	1	172346548	a	g	0.5304	-0.0001	0.0023	0.9653	112558	79663.5	32898
rs4650994	1	178515312	a	g	0.4613	-0.0039	0.0022	0.07536	114055	81054.5	33004
rs1689797	1	182150978	a	c	0.3115	0.0007	0.0017	0.6975	245450	163862	81593
rs2785980	1	219700519	t	c	0.6965	-0.0002	0.0024	0.9336	111831	79753.5	32081
rs2144300	1	230294916	t	c	0.534	-0.0017	0.0016	0.2916	241421	160530	80895
rs11553746	2	272203	t	c	0.3069	0.002	0.0025	0.4237	109299	78222.5	31080
rs676210	2	21231524	a	g	0.276	0.0009	0.0018	0.6282	246038	163806	82236
rs1367117	2	21263900	a	g	0.2885	-0.0024	0.0018	0.1658	241421	160530	80895
rs76183280	2	43255645	NA	NA	NA	NA	NA	NA	NA	NA	NA
rs12328675	2	165540800	t	c	0.8711	-0.0041	0.0023	0.07685	229282	151702	77584
rs355910	2	165647332	t	c	0.4726	0.0018	0.0021	0.3914	113113	80172.5	32944
rs1047891	2	211540507	a	c	0.3225	-0.0017	0.0024	0.4787	115457	82906.5	32554
rs78058190	2	219699999	a	g	0.0387	-0.0138	0.0437	0.7522	3535	2872	663
rs2943641	2	227093745	t	c	0.3387	-0.0006	0.0017	0.7376	234161	156128	78038
rs7635838	3	11412604	t	c	0.436	-0.0011	0.0022	0.6171	116735	83818.5	32920
rs12633551	3	12360494	t	c	0.1418	-0.0001	0.0057	0.986	93112	64256	28856
rs2305637	3	47045846	t	c	0.1755	-0.0072	0.0037	0.05166	85492	61584	23911
rs146179438	3	48229366	a	c	0.0218	-0.0103	0.0152	0.498	41674	28443	13231
rs6762477	3	50093209	a	g	0.608	-0.0013	0.0023	0.5719	112558	79663.5	32898
rs13326165	3	52532118	a	g	0.2377	-0.0007	0.0028	0.8026	106903	76522.5	30384
rs6805251	3	119560606	t	c	0.4586	-0.0029	0.0022	0.1874	118736	84419.5	34320
rs13076253	3	131751775	a	c	0.8532	-0.0037	0.003	0.2175	111546	78733.5	32816
rs17404153	3	132163200	t	g	0.121	0.0028	0.0036	0.4367	106138	74863.5	31278
rs645040	3	135926622	t	g	0.763	-0.0002	0.0025	0.937	113500	80545.5	32958
rs900399	3	156798732	a	g	0.6136	-0.0016	0.0023	0.4866	111112	79571.5	31544
rs9816226	3	185834499	a	t	0.1875	0.0012	0.0028	0.6682	115168	82379.5	32792
rs10019888	4	26062990	a	g	0.8299	0.0012	0.0021	0.5603	235917	156878	79042
rs442177	4	88030261	t	g	0.5732	0.002	0.0016	0.2122	240117	159646	80475
rs3822072	4	89741269	a	g	0.4863	0.0035	0.0021	0.09558	118736	84419.5	34320
rs2602836	4	100014805	a	g	0.4619	-0.0015	0.0022	0.4954	118181	83910.5	34274
rs13132430	4	100224070	a	g	0.0126	0.0048	0.0153	0.7537	56738	39900	16838
rs13107325	4	103188709	t	c	0.0722	-0.0008	0.0036	0.8303	206155	136180	69979
rs6822892	4	157734675	a	g	0.59	-0.0001	0.0023	0.9653	113113	80172.5	32944
rs6450176	5	53298025	a	g	0.2789	-0.0018	0.0017	0.2888	241670	160514	81161
rs459193	5	55806751	a	g	0.3036	0.0007	0.0017	0.68	241670	160514	81161
rs9686661	5	55861786	t	c	0.1972	0.0014	0.002	0.4953	236002	156972	79033
rs4976033	5	67714246	a	g	0.522	-0.0007	0.0024	0.7705	113113	80172.5	32944
rs28932178	5	176637576	t	c	0.8042	-0.0017	0.003	0.5709	109986	77789.5	32200
rs16891235	6	26017542	t	c	0.8945	0.0006	0.0025	0.8177	230277	151586	78694
rs1265099	6	31105413	a	g	0.5821	-0.0008	0.0023	0.728	109207	78240	30970
rs1063646	6	31107648	t	c	0.1591	0.0035	0.0031	0.2589	106021	76080	29944
rs184070214	6	31526080	a	g	0.0193	-0.0078	0.0104	0.4533	59420	41741	17679
rs4151657	6	31917540	t	c	0.6835	0.0029	0.0025	0.246	109989	77706	32286
rs1150754	6	32050758	t	c	0.1381	-0.0028	0.0035	0.4237	100629	71504	29128
rs1130399	6	32629755	a	g	0.2148	0.0067	0.0061	0.272	35701	27648	8053
rs2894342	6	33774394	a	c	0.2235	0.0008	0.0026	0.7583	111276	79244.5	32035
rs41312309	6	34498328	t	c	0.0796	0.0021	0.0045	0.6407	99471	70792.5	28682
rs11755393	6	34824636	a	g	0.5714	0.0035	0.0023	0.1281	113113	80172.5	32944
rs12205331	6	34898455	t	c	0.1928	-0.0016	0.0031	0.6058	105742	75398.5	30347
rs998584	6	43757896	a	c	0.4756	-0.0011	0.0017	0.5334	221398	152814	68589
rs35349911	6	43785255	t	c	0.5316	0.0031	0.0024	0.1965	109479	78346.5	31136
rs202046887	6	88757649	NA	NA	NA	NA	NA	NA	NA	NA	NA
rs884366	6	109574095	a	g	0.2926	-0.0035	0.0024	0.1447	111894	79037.5	32860
rs3756772	6	116325142	t	c	0.407	-0.0013	0.0022	0.5546	112558	79663.5	32898
rs2745353	6	127452935	t	c	0.5344	-0.0013	0.0015	0.3999	247889	165318	82575
rs643381	6	139839423	a	c	0.4826	0.0019	0.0016	0.2305	236523	158160	78367
rs12055786	6	153431125	t	c	0.4531	0.0025	0.0022	0.2558	115456	81804.5	33655
rs1652507	6	161082461	t	c	0.7822	0.0005	0.002	0.8178	233362	155078	78287
rs138998311	6	168461474	NA	NA	NA	NA	NA	NA	NA	NA	NA
rs11761941	7	1097183	a	g	0.1481	-0.0011	0.0035	0.7533	100779	71497.5	29285
rs2303361	7	6449496	t	c	0.7893	0.0002	0.0027	0.941	111894	79037.5	32860
rs10282707	7	17911038	t	c	0.4465	0	0.0016	1	245470	164388	81087
rs4917014	7	50305863	t	g	0.6897	-0.0039	0.0024	0.1042	117517	83284.5	34236
rs1178979	7	72856430	t	c	0.8072	0.0001	0.0021	0.9812	220381	147034	73350
rs3211938	7	80300449	t	g	0.8992	-0.0031	0.0085	0.7156	30089	20292	9800
rs148910227	7	80302116	NA	NA	NA	NA	NA	NA	NA	NA	NA
rs2366858	7	80340622	a	c	0.8338	-0.0001	0.0056	0.9821	43712	28724.5	14991
rs60839105	7	80492357	t	c	0.076	-0.0039	0.0097	0.6908	30862	20079	10786
rs4731702	7	130433384	t	c	0.4478	0.0024	0.0016	0.1271	239827	159614	80217
rs3735080	7	150217309	t	c	0.2186	0.0006	0.0028	0.8303	110337	77717.5	32623
rs17173637	7	150529449	t	c	0.9177	-0.0034	0.0041	0.407	110295	78704.5	31594
rs4841132	8	9183596	a	g	0.1053	-0.0006	0.0027	0.8089	223875	149070	74808
rs1801177	8	19805708	a	g	0.028	0	0.0068	0.9981	164147	103818	60332
rs268	8	19813529	a	g	0.9798	0.0068	0.0082	0.4063	132509	82715	49794
rs326	8	19819439	a	g	0.6711	0.0003	0.0017	0.8773	234522	157560	76967
rs6586891	8	19914598	a	c	0.6409	0.0007	0.0016	0.6894	245888	164718	81175
rs2293889	8	116599199	t	g	0.3829	-0.0021	0.0017	0.2159	238854	158776	80083
rs4871137	8	121868551	t	g	0.591	0.0017	0.0024	0.4787	112111	79361.5	32753
rs2954038	8	126507389	a	c	0.7205	-0.0008	0.0018	0.6685	234886	156696	78195
rs643531	9	15296034	a	c	0.8743	-0.0038	0.0024	0.1093	230878	152322	78559
rs10968576	9	28414339	a	g	0.727	-0.0025	0.0025	0.3173	112558	79663.5	32898
rs1323432	9	104362937	a	g	0.8937	-0.0001	0.0038	0.979	106402	75744.5	30661
rs2230808	9	107562804	t	c	0.3613	0.001	0.0025	0.7028	112147	79806.5	32344
rs2066714	9	107586753	t	c	0.7627	-0.0002	0.0022	0.9161	207752	141770	65986
rs2515629	9	107594364	a	g	0.8398	-0.0002	0.0022	0.9092	233464	153678	79790
rs9282541	9	107620835	NA	NA	NA	NA	NA	NA	NA	NA	NA
rs145183203	9	107646756	NA	NA	NA	NA	NA	NA	NA	NA	NA
rs11789603	9	107647019	t	c	0.1129	-0.0024	0.0024	0.3303	241331	159666	81668
rs1883025	9	107664301	t	c	0.281	-0.0001	0.0018	0.9549	240415	159558	80860
rs514659	9	136142203	a	c	0.6403	0	0.0016	0.9872	225591	152390	73205
rs970548	10	46013277	a	c	0.765	-0.0018	0.0026	0.4887	112558	79663.5	32898
rs2490741	10	94594565	a	g	0.6882	0.0036	0.0024	0.1336	113113	80172.5	32944
rs11187265	10	94824166	a	g	0.0971	-0.0046	0.0039	0.2382	104682	74576.5	30109
rs2068888	10	94839642	a	g	0.4645	0.0011	0.0016	0.4988	236499	159094	77409
rs2862954	10	101912064	t	c	0.5777	-0.0013	0.0024	0.588	112558	79663.5	32898
rs2792751	10	113940329	t	c	0.2743	0.0001	0.0018	0.9549	238738	159092	79650
rs7076938	10	115789375	t	c	0.6953	0.0003	0.0024	0.9087	114055	81054.5	33004
rs740363	10	118575606	a	g	0.4335	-0.0008	0.0022	0.7161	118181	83910.5	34274
rs16928809	11	2936952	a	g	0.0945	0.0058	0.0042	0.1673	99091	69869	29222
rs2923084	11	10388782	a	g	0.689	0.003	0.0025	0.2301	113113	80172.5	32944
rs1037378	11	14852490	a	g	0.5272	0.0008	0.0021	0.7032	113113	80172.5	32944
rs1007738	11	46849360	a	g	0.6449	-0.005	0.0024	0.03722	113113	80172.5	32944
rs2167079	11	47270255	t	c	0.3732	0.0006	0.0016	0.6894	241423	162004	79423
rs10838738	11	47663049	a	g	0.6665	0.0005	0.0017	0.741	234891	156602	78293
rs16905753	11	48285906	t	c	0.1792	-0.0026	0.0029	0.37	112558	79663.5	32898
rs7103246	11	50367359	t	c	0.8889	-0.0023	0.0046	0.6171	70045	49671.5	20377
rs11246602	11	51512090	t	c	0.881	-0.0006	0.0043	0.889	76553	53788.5	22768
rs12221615	11	55999950	c	g	0.1128	0.0017	0.0034	0.6171	115950	81845.5	34108
rs174547	11	61570783	t	c	0.6629	0.0013	0.0017	0.4614	239784	158936	80853
rs35169799	11	64031241	t	c	0.0621	-0.0033	0.0043	0.4415	179309	119826	59484
rs12801636	11	65391317	a	g	0.2576	-0.0011	0.0025	0.6599	113113	80172.5	32944
rs622082	11	68703959	a	g	0.7259	0.0032	0.0024	0.1824	112558	79663.5	32898
rs499974	11	75455021	a	c	0.2275	0.0004	0.0026	0.8777	113113	80172.5	32944
rs746463	11	109995944	t	c	0.7143	-0.0002	0.0024	0.9336	111339	78528.5	32814
rs180358	11	116599392	t	c	0.2036	0.0008	0.0019	0.6851	229921	153476	76449
rs11216126	11	116617240	a	c	0.8379	-0.0003	0.0022	0.899	235288	156546	78746
rs10488698	11	116633947	a	g	0.0616	-0.0028	0.0035	0.4247	216330	142476	73854
rs964184	11	116648917	c	g	0.8353	0.0031	0.0022	0.1561	236541	157756	78789
rs140390701	11	116655859	NA	NA	NA	NA	NA	NA	NA	NA	NA
rs2075291	11	116661392	a	c	0.0603	-0.0188	0.0165	0.2541	9359	5121	4238
rs12721041	11	116693871	t	c	0.0174	-0.0152	0.0095	0.1106	127222	78055	49167
rs138326449	11	116701354	NA	NA	NA	NA	NA	NA	NA	NA	NA
rs147210663	11	116701560	NA	NA	NA	NA	NA	NA	NA	NA	NA
rs138407155	11	116707044	NA	NA	NA	NA	NA	NA	NA	NA	NA
rs12718465	11	116707736	t	c	0.0373	-0.0527	0.0382	0.1677	1813	1349	464
rs494606	11	116714118	t	g	0.7838	-0.0012	0.0028	0.673	208095	141540	66558
rs12225230	11	116728630	c	g	0.1857	-0.0003	0.002	0.8761	236860	157964	78899
rs182549499	11	116799496	NA	NA	NA	NA	NA	NA	NA	NA	NA
rs11216230	11	116884789	a	g	0.0787	-0.0024	0.0155	0.8769	18485	12111	6374
rs490262	11	117222592	a	g	0.2155	0.0038	0.0026	0.1439	111339	78528.5	32814
rs7941030	11	122522375	t	c	0.6115	0.0004	0.0022	0.8557	111894	79037.5	32860
rs7136716	12	7691134	a	g	0.7509	0.0007	0.0029	0.8093	111300	78823.5	32480
rs1419980	12	7774892	a	g	0.7901	-0.0034	0.0033	0.3029	116923	83070.5	33856
rs4883201	12	9082581	a	g	0.8891	0.0012	0.0039	0.7583	101867	72492.5	29378
rs7134375	12	20473758	a	c	0.4076	-0.0002	0.0022	0.9276	113113	80172.5	32944
rs1106766	12	57809456	t	c	0.215	-0.0002	0.0027	0.941	109526	77179.5	32350
rs2228226	12	57865821	c	g	0.6795	0.0027	0.0024	0.2606	116200	82667.5	33536
rs10861661	12	107174646	a	c	0.7603	0.0001	0.0025	0.9681	116923	83070.5	33856
rs7298565	12	109937534	a	g	0.5341	-0.002	0.0016	0.1986	240163	159690	80477
rs2188380	12	111386127	t	c	0.7592	-0.0139	0.0124	0.2623	3842	1792	2050
rs12229654	12	111414461	t	g	0.7658	-0.004	0.0177	0.8212	2396	1700	696
rs3184504	12	111884608	t	c	0.4456	-0.0011	0.0025	0.6625	104993	75044.5	29952
rs11066015	12	112168009	a	g	0.2896	-0.0102	0.0166	0.5389	1841	1191	650
rs671	12	112241766	a	g	0.2871	-0.0122	0.0164	0.4569	1841	1191	650
rs2074356	12	112645401	a	g	0.2469	0.002	0.0324	0.9508	913	611	302
rs11066280	12	112817783	a	t	0.2412	-0.0054	0.0123	0.6606	4209	3049	1160
rs7310409	12	121424861	a	g	0.3996	-0.0005	0.0016	0.7479	247889	165318	82575
rs1798192	12	123200768	t	g	0.4434	-0.0035	0.0022	0.1116	109479	78346.5	31136
rs75175797	12	123286287	a	g	0.018	-0.0091	0.0124	0.463	58099	40392	17707
rs34149579	12	123345509	t	g	0.0558	-0.0417	0.0203	0.03996	19106	15862	3244
rs36121382	12	123705962	t	c	0.1029	-0.0005	0.0052	0.9234	102169	72121.5	30051
rs1109559	12	123757861	a	g	0.6022	0.0009	0.0024	0.7077	113113	80172.5	32944
rs11057244	12	123773263	c	g	0.037	-0.0096	0.0049	0.05201	189716	122562	67155
rs11057353	12	124265687	t	c	0.3842	-0.0028	0.0023	0.2235	111116	79078.5	32041
rs11057401	12	124427306	a	t	0.3049	0.0014	0.0017	0.4194	226198	154392	71811
rs838880	12	125261593	t	c	0.6017	0	0.0017	1	221583	153878	67710
rs187831231	12	125298855	NA	NA	NA	NA	NA	NA	NA	NA	NA
rs5891	12	125299542	t	c	0.0115	0.0016	0.024	0.9468	32358	23253	9105
rs10483776	14	65914867	a	g	0.8394	0.0019	0.0032	0.5527	105849	74336.5	31516
rs13379043	14	74250126	t	c	0.6258	-0.0023	0.0026	0.3764	110557	79062.5	31498
rs4983559	14	105277209	a	g	0.5769	-0.0015	0.0028	0.5922	86033	61737.5	24299
rs114529226	14	106824367	a	g	0.1117	-0.0092	0.0218	0.673	753	527	226
rs2412710	15	42683787	a	g	0.0474	-0.0036	0.0069	0.6019	85635	58217.5	27421
rs55707100	15	43820717	t	c	0.0305	0.0093	0.0059	0.1172	162101	104482	57620
rs4775031	15	58635583	a	c	0.1478	0.0032	0.0032	0.3173	109893	78436.5	31460
rs261292	15	58680904	a	g	0.2386	-0.0074	0.0049	0.131	53494	35979.5	17518
rs2043085	15	58680954	t	c	0.4308	-0.0007	0.0016	0.6447	231720	159172	72553
rs16940212	15	58694020	t	g	0.1825	-0.0006	0.002	0.7741	238948	159462	79490
rs1800588	15	58723675	t	c	0.298	-0.0003	0.0018	0.8631	240875	160958	79920
rs6078	15	58833993	a	g	0.1473	0.0012	0.0076	0.8745	57723	40001	17725
rs3829462	15	58853079	a	c	0.8971	-0.004	0.0055	0.4671	86289	58540.5	27752
rs113298164	15	58855748	NA	NA	NA	NA	NA	NA	NA	NA	NA
rs181181625	15	59377940	NA	NA	NA	NA	NA	NA	NA	NA	NA
rs2652834	15	63396867	a	g	0.2338	0.0014	0.0027	0.6041	106903	76522.5	30384
rs78074706	16	4755108	a	g	0.0248	0.0003	0.0092	0.974	70907	48978	21929
rs7188861	16	11454650	a	c	0.1775	-0.0031	0.003	0.3014	113949	81244.5	32708
rs1135999	16	15131962	a	g	0.6997	0.0011	0.0023	0.6325	113113	80172.5	32944
rs1421085	16	53800954	t	c	0.6343	0.0026	0.0024	0.2716	112281	79410.5	32874
rs79600951	16	56834254	c	g	0.9039	0.0027	0.0027	0.3197	231360	154336	77028
rs36049418	16	56921840	a	g	0.0216	0.0283	0.0134	0.03469	44348	30475	13873
rs11643718	16	56933519	a	g	0.105	-0.0012	0.0026	0.6424	227161	150878	76286
rs9989419	16	56985139	a	g	0.4139	-0.0016	0.0016	0.3261	235420	162162	73263
rs12720918	16	56994212	t	c	0.7051	-0.0027	0.0018	0.1317	233880	159178	74707
rs17231520	16	56995827	a	g	0.068	-0.014	0.0088	0.1146	35744	23096	12651
rs34119551	16	56995908	NA	NA	NA	NA	NA	NA	NA	NA	NA
rs34065661	16	56995935	c	g	0.9318	0.012	0.0089	0.178	35866	23364	12505
rs5880	16	57015091	c	g	0.0528	0.0002	0.0044	0.9636	189910	126838	63072
rs5882	16	57016092	a	g	0.6219	-0.0019	0.0016	0.2305	233940	155996	77949
rs2303790	16	57017292	a	g	0.9742	0.0496	0.0316	0.1165	3095	1768	1327
rs16965039	16	57047299	t	c	0.9355	-0.0038	0.0036	0.2856	214876	141430	73450
rs1672867	16	57071114	a	g	0.0702	0.0073	0.0147	0.6195	18027	13406	4624
rs289723	16	57080528	a	c	0.2552	0.0029	0.0026	0.2647	109706	77303.5	32406
rs7206703	16	57091977	t	c	0.8865	0.0028	0.004	0.4839	108299	76494.5	31808
rs117587884	16	57091999	a	g	0.0121	-0.0063	0.0184	0.7321	46737	31880	14857
rs4359426	16	57392733	a	c	0.0688	0.0031	0.0049	0.527	105829	73918.5	31914
rs3729639	16	67225501	t	c	0.2106	0.0033	0.0025	0.1806	221414	146636	74781
rs143264468	16	67253519	NA	NA	NA	NA	NA	NA	NA	NA	NA
rs150369207	16	67572934	a	g	0.9573	0.0038	0.0068	0.5717	150396	96273	54123
rs146187104	16	67575421	NA	NA	NA	NA	NA	NA	NA	NA	NA
rs16942887	16	67928042	a	g	0.1545	0.004	0.0022	0.07007	233812	154842	78973
rs4986970	16	67976320	a	t	0.9636	-0.0052	0.0061	0.3988	156052	107248	48804
rs200922436	16	68013570	NA	NA	NA	NA	NA	NA	NA	NA	NA
rs76116020	16	69385641	a	g	0.9628	-0.0008	0.0074	0.9139	85771	60939	24832
rs2925979	16	81534790	t	c	0.2983	-0.0011	0.0017	0.498	241029	160006	81028
rs11869286	17	37813856	c	g	0.6029	0	0.0016	0.9883	242436	162440	80001
rs56030650	17	38131187	a	c	0.443	-0.0019	0.0022	0.378	111331	80050.5	31284
rs13695	17	38545193	t	c	0.2556	0.0045	0.0033	0.1727	77064	55861	21206
rs72836561	17	41926126	t	c	0.0265	-0.0008	0.0078	0.9219	109235	74174	35061
rs17679445	17	46022065	a	g	0.0685	-0.009	0.005	0.07186	93490	66184.5	27306
rs12602912	17	65870073	t	c	0.2365	0.0045	0.0028	0.108	111894	79037.5	32860
rs1373067	17	66901366	t	c	0.641	0.0009	0.0016	0.5855	245400	163194	82211
rs2292642	17	76395430	t	c	0.6056	0.0017	0.0016	0.2894	235576	157126	78454
rs2000813	18	47093864	t	c	0.2791	0.0007	0.0017	0.6585	245677	163696	81985
rs77960347	18	47109955	a	g	0.9878	-0.004	0.0109	0.713	121694	76817	44877
rs117623631	18	47113165	NA	NA	NA	NA	NA	NA	NA	NA	NA
rs3786247	18	47118923	t	g	0.8286	0.0034	0.0028	0.2211	231867	153488	78383
rs4939883	18	47167214	t	c	0.2254	0.0032	0.002	0.1074	234768	156142	78630
rs489693	18	57882787	a	c	0.3331	-0.0016	0.0017	0.3286	232153	158828	73329
rs891088	19	7184762	a	g	0.6981	-0.0002	0.0023	0.9307	118181	83910.5	34274
rs2277998	19	7831628	a	g	0.2775	0.0055	0.0028	0.0495	101115	72094.5	29024
rs116843064	19	8429323	a	g	0.0244	0.0008	0.0108	0.9388	90844	58968	31876
rs7255436	19	8433196	a	c	0.5327	0.0015	0.0017	0.3513	222543	150820	71727
rs2967614	19	8458145	a	g	0.581	-0.0014	0.0024	0.5503	110865	78509.5	32359
rs968502	19	8567475	t	c	0.6974	0.004	0.0027	0.1385	108924	77837.5	31090
rs6511720	19	11202306	t	g	0.1141	0.0018	0.0028	0.5152	192248	127738	64513
rs737337	19	11347493	t	c	0.7935	-0.0005	0.0023	0.8364	227796	152130	75669
rs145464906	19	11350874	NA	NA	NA	NA	NA	NA	NA	NA	NA
rs2111504	19	32917455	a	t	0.1842	-0.0025	0.0028	0.3719	118181	83910.5	34274
rs731839	19	33899065	a	g	0.6351	0.0024	0.0022	0.2753	113113	80172.5	32944
rs28399654	19	45316588	a	g	0.0327	-0.0026	0.0063	0.6816	141526	93170	48356
rs519113	19	45376284	c	g	0.745	0.0032	0.0018	0.0818	227128	156890	70242
rs6859	19	45382034	a	g	0.409	0.0008	0.0018	0.6578	203735	136333	67406
rs769452	19	45411110	NA	NA	NA	NA	NA	NA	NA	NA	NA
rs7412	19	45412079	t	c	0.0856	0.0001	0.0035	0.974	181454	120645	60812
rs4420638	19	45422946	a	g	0.8203	-0.0062	0.0025	0.01206	206037	138128	67912
rs5167	19	45448465	t	g	0.6214	-0.0001	0.0018	0.9463	212955	143124	69835
rs8111071	19	46307406	a	g	0.9098	0.0021	0.0047	0.655	86012	60827.5	25185
rs17695224	19	52324216	a	g	0.253	0.0013	0.0018	0.4795	246448	164220	82233
rs12975366	19	54759361	t	c	0.6349	0.002	0.0021	0.3447	155610	105272	50343
rs386000	19	54792761	c	g	0.2619	0.0027	0.002	0.1725	223609	150570	73042
rs1132274	20	17596155	a	c	0.1823	0.0014	0.0031	0.6515	109893	78436.5	31460
rs1415771	20	33734493	a	g	0.4704	-0.0019	0.0022	0.3878	118736	84419.5	34320
rs1800961	20	43042364	t	c	0.0381	-0.0044	0.005	0.388	170600	115284	55317
rs435306	20	44538484	t	g	0.7192	0.0003	0.0017	0.8712	246066	163754	82317
rs7679	20	44576502	t	c	0.8186	-0.0018	0.0021	0.381	222388	146694	75697
rs6124760	20	44581453	c	g	0.905	-0.0033	0.0058	0.5694	78679	52699	25983
rs13046373	21	32060490	a	g	0.4751	-0.0012	0.0021	0.5677	118736	84419.5	34320
rs131654	22	21917190	t	g	0.6664	0.0011	0.003	0.7139	81318	58371	22950
rs181359	22	21928641	a	g	0.26	0.0022	0.0019	0.2441	233086	154900	78190
rs17738540	22	30888527	t	c	0.2076	-0.0035	0.0028	0.2113	110926	78870.5	32059
rs738322	22	38569006	a	g	0.5006	0.0008	0.0021	0.7032	113113	80172.5	32944
rs138457	22	38898051	t	c	0.41	-0.0031	0.0022	0.1588	111112	79571.5	31544
