# Supplementary material for: Multi-ancestry study of blood lipid levels identifies four loci interacting with physical activity
Source: Nat Commun. 2019 Jan 22;10:376. doi: 10.1038/s41467-018-08008-w (PMC6342931; doi:10.1038/s41467-018-08008-w)
Supplement: Supplementary file 8 — Supplementary Data 5 [file 41467_2018_8008_MOESM8_ESM.xlsx]

## Sheet: Supplementary Data 5
Supplementary Data 5: SNPxPA interaction results in trans-ancestry meta-analyses for LDL cholesterol for 202 previously identified LDL cholesterol loci
SNP	Chr	Pos(hg19)	EA	OA	EAF	beta_INT	se_INT	P_INT	N_total	N_inactive	N_active
rs12748152	1	25775733	t	c	0.0749	0.1053	0.7131	0.8826	88021	28002	60019
rs116816976	1	27138393	a	c	0.9737	2.7896	2.046	0.1727	45687	13648	32039
rs2479409	1	27138393	a	g	0.6398	-0.2828	0.2421	0.2426	206144	72300	133926
rs11591147	1	55224773	t	g	0.0263	-0.6069	0.9536	0.5245	105187	38033	67154
rs12136600	1	55496039	t	c	0.1104	-0.0288	0.4182	0.945	180570	62637	118014
rs28362261	1	55504650	a	g	0.9786	-0.6255	3.6256	0.863	13418	5331	8087
rs28362263	1	55505647	a	g	0.0872	0.1044	1.2365	0.9327	32032	11025	21007
rs151193009	1	55509585	NA	NA	NA	NA	NA	NA	NA	NA	NA
rs67608943	1	55512222	NA	NA	NA	NA	NA	NA	NA	NA	NA
rs562556	1	55521195	a	g	0.8147	0.0043	0.4328	0.9921	94745	28941	65804
rs505151	1	55523802	a	g	0.8809	-0.5945	0.4914	0.2263	191730	68762	123049
rs17111684	1	55523855	t	c	0.1134	1.0462	1.0463	0.3174	36543	12369	24174
rs141502002	1	55524222	NA	NA	NA	NA	NA	NA	NA	NA	NA
rs1998013	1	55524237	t	c	0.0133	-1.554	10.5151	0.8825	2389	984	1405
rs10889353	1	55529187	a	c	0.6683	-0.3331	0.2334	0.1534	199875	69567	130390
rs28362286	1	55529215	NA	NA	NA	NA	NA	NA	NA	NA	NA
rs7515577	1	55625548	a	c	0.8123	0.2165	0.4245	0.61	97506	30475	67031
rs138821638	1	55958030	t	g	0.0612	-2.9213	2.9133	0.316	3615	1100	2515
rs75237799	1	93009438	t	c	0.0192	-0.0648	1.0602	0.9513	131909	48380	83610
rs140717526	1	109779073	NA	NA	NA	NA	NA	NA	NA	NA	NA
rs653635	1	109787317	t	c	0.8842	-0.0735	0.3898	0.8504	184064	61569	122576
rs72703203	1	109788453	a	g	0.0363	0.1762	0.8437	0.8345	122326	44450	77876
rs12740374	1	109801345	t	g	0.2314	-0.0952	0.2656	0.7201	198629	68440	130270
rs76186504	1	109806313	t	c	0.0272	-0.6432	0.8225	0.4342	136421	49192	87310
rs1933182	1	109810200	a	c	0.3391	-0.0351	0.3545	0.9211	102293	31582	70711
rs7550711	1	109817590	t	c	0.0292	0.8739	1.0908	0.423	76521	23579	52942
rs267733	1	109840169	a	g	0.8549	-0.2842	0.4822	0.5556	94320	29125	65195
rs20558	1	109999838	t	c	0.4638	-0.2861	0.3158	0.365	101896	31568	70328
rs2642438	1	110082886	a	g	0.2783	-0.113	0.254	0.6563	207524	71306	136300
rs2738755	1	150958836	t	c	0.352	-0.0179	0.3442	0.9585	101351	31522	69829
rs2587534	1	183094547	a	g	0.5584	-0.3753	0.2289	0.1011	205881	72225	133738
rs4971516	1	220970028	t	c	0.9244	0.8425	0.7067	0.2332	93097	29991	63106
rs1801702	2	20903015	c	g	0.9355	-0.846	0.628	0.1779	173028	63502	109607
rs533617	2	21183334	t	c	0.9565	-1.0823	0.6051	0.07369	165047	59317	105811
rs1801699	2	21202959	t	c	0.9775	2.1079	1.4826	0.1551	59242	18318	40924
rs13306194	2	21225485	a	g	0.1077	-3.0408	1.686	0.0713	16563	6766	9797
rs1367117	2	21233972	a	g	0.2941	-0.1172	0.2484	0.6372	207085	72818	134349
rs541041	2	21233999	a	g	0.758	-0.0865	0.2728	0.7511	195865	67826	128120
rs12713843	2	21238367	NA	NA	NA	NA	NA	NA	NA	NA	NA
rs41288783	2	21242613	NA	NA	NA	NA	NA	NA	NA	NA	NA
rs6739502	2	21252534	a	g	0.4853	0.2374	0.2185	0.2773	208030	72949	135163
rs1260326	2	21263900	t	c	0.394	-0.1693	0.229	0.4597	208030	72949	135163
rs11556157	2	21294975	a	t	0.7396	0.253	0.3686	0.4925	102368	30517	71851
rs4953023	2	21527036	a	g	0.0713	0.1267	0.4468	0.7767	182547	65655	116973
rs4245791	2	27730940	t	c	0.7152	-0.3654	0.266	0.1694	187434	63213	124302
rs11125936	2	44028013	t	c	0.8865	-0.1469	0.3772	0.697	199134	71117	128098
rs6545977	2	44074000	a	g	0.4821	0.445	0.3187	0.1626	101896	31568	70328
rs17526895	2	44074431	a	g	0.921	-0.2075	0.6509	0.7499	83403	25883	57520
rs2030746	2	62871225	t	c	0.4289	0.1775	0.3258	0.5859	107442	32918	74524
rs2287623	2	118815958	a	g	0.6032	0.4635	0.3223	0.1504	101896	31568	70328
rs140244541	2	121309488	a	g	0.1438	0.5711	0.4647	0.2191	100476	30652	69824
rs1250229	2	135893372	t	c	0.2483	0.0139	0.3779	0.9707	99349	30121	69228
rs887829	2	169830155	t	c	0.3346	0.5954	0.3415	0.08125	101351	31522	69829
rs11563251	2	203808532	t	c	0.1768	-0.5327	0.5018	0.2884	103204	31079	72125
rs2920503	2	216304384	t	c	0.2818	0.0973	0.3659	0.7903	104225	31433	72792
rs7640978	2	234668570	t	c	0.1461	0.3492	0.515	0.4977	100362	31442	68920
rs2251219	2	234679384	t	c	0.6128	0.3974	0.3291	0.2272	101896	31568	70328
rs13315871	3	12324230	a	g	0.087	-1.4526	0.5857	0.01313	91875	28473	63402
rs3762637	3	32533010	t	c	0.1704	0.6232	0.4232	0.1409	106453	32838	73615
rs17345563	3	52584787	a	g	0.888	0.5477	0.5132	0.2859	100666	31315	69351
rs6818397	3	58381287	t	g	0.4605	-0.1271	0.3537	0.7193	94013	29739	64274
rs3816873	3	122145324	t	c	0.7462	-0.231	0.3592	0.5202	106897	32872	74025
rs13107325	3	132209203	t	c	0.0747	0.2519	0.4873	0.6053	171244	60875	110450
rs12654264	4	3434885	a	t	0.6123	-0.2502	0.2241	0.2641	208817	71999	136900
rs182616603	4	75084732	NA	NA	NA	NA	NA	NA	NA	NA	NA
rs4530754	4	100504664	a	g	0.5604	-0.1595	0.3269	0.6256	101896	31568	70328
rs1016988	4	103188709	t	c	0.7809	-0.6563	0.3902	0.09258	101896	31568	70328
rs191835914	5	74646765	NA	NA	NA	NA	NA	NA	NA	NA	NA
rs6882076	5	74648603	t	c	0.3851	0.2912	0.2276	0.2007	208030	72949	135163
rs9370867	5	122855416	a	g	0.4896	0.2342	0.2328	0.3143	195063	66722	128423
rs1800562	5	131744574	a	g	0.0622	0.7037	0.4965	0.1564	171340	61162	110259
rs2071593	5	156390297	a	g	0.0743	-0.0782	0.6327	0.9016	94619	30212	64407
rs1049056	6	16145325	a	c	0.1884	-0.0556	1.2972	0.9658	18548	3807	14741
rs2857101	6	26093141	t	c	0.7366	0.5307	0.3704	0.1519	100000	30998	69002
rs2254287	6	31512799	c	g	0.5536	0.1367	0.3397	0.6874	98343	30267	68076
rs3800406	6	32634369	a	g	0.8914	-1.3344	0.5936	0.02458	94060	28734	65326
rs2239619	6	32794676	a	c	0.6205	-0.1577	0.326	0.6286	101896	31568	70328
rs7776054	6	33143948	a	g	0.7446	0.3842	0.3718	0.3014	98647	29809	68838
rs6917747	6	35133074	a	g	0.1259	-0.1661	0.518	0.7485	94983	29979	65004
rs12208357	6	52453220	t	c	0.0697	0.0922	0.4856	0.8494	172027	59771	112337
rs202046887	6	88757649	NA	NA	NA	NA	NA	NA	NA	NA	NA
rs1564348	6	135418916	t	c	0.8409	0.1732	0.3124	0.5793	193574	67592	126063
rs2279463	6	160402705	a	g	0.8629	0.469	0.4717	0.3201	98476	30793	67683
rs1810126	6	160543148	t	c	0.3577	0.1648	0.3375	0.6253	101896	31568	70328
rs41267809	6	160578860	a	g	0.9821	0.9034	1.8677	0.6286	56344	17604	38740
rs3798220	6	160668389	t	c	0.9197	1.0977	0.7679	0.1529	146161	55081	91161
rs7770628	6	160872151	t	c	0.5717	-0.1831	0.2323	0.4306	207485	72903	134664
rs12670798	6	160953642	t	c	0.7343	-0.2058	0.369	0.577	100836	30227	70609
rs4722551	6	160961137	t	c	0.8369	0.2589	0.3244	0.4248	190686	67050	123717
rs4719841	6	161018174	a	g	0.5944	-0.0095	0.2299	0.9671	208030	72949	135163
rs138998311	6	168461474	NA	NA	NA	NA	NA	NA	NA	NA	NA
rs4302748	7	21607352	a	g	0.1848	0.4698	0.4189	0.2621	99349	30121	69228
rs2072183	7	25991826	c	g	0.2528	-0.2888	0.3025	0.3398	191016	65483	125614
rs4841132	7	25997536	a	g	0.1048	-0.0082	0.3755	0.9826	188569	65130	123520
rs4921914	7	36191699	t	c	0.7263	0.0542	0.2521	0.8296	206469	72868	133682
rs35803101	7	44578500	NA	NA	NA	NA	NA	NA	NA	NA	NA
rs10102164	7	44579180	a	g	0.1954	0	0.2761	1	204280	72450	131911
rs2081687	8	9183596	t	c	0.319	0.517	0.3425	0.1312	102293	31582	70711
rs2293889	8	18272438	t	g	0.3896	-0.03	0.2346	0.8984	204936	72094	132924
rs2737229	8	55421614	a	c	0.6463	0.0387	0.3525	0.9126	101896	31568	70328
rs2954029	8	59388565	a	t	0.5386	0.1797	0.2176	0.409	213576	74299	139359
rs11136343	8	116599199	a	g	0.5982	-0.4259	0.3468	0.2194	99349	30121	69228
rs3780181	8	116648565	a	g	0.8869	0.824	0.5376	0.1253	100362	31442	68920
rs1883025	8	145058986	t	c	0.2637	-0.1562	0.2532	0.5371	206469	72868	133682
rs2039184	9	2640759	a	g	0.5477	0.4417	0.3372	0.1902	98056	30888	67168
rs77375493	9	5073770	NA	NA	NA	NA	NA	NA	NA	NA	NA
rs7047076	9	19376255	a	t	0.8614	0.3354	0.5852	0.5666	91312	28775	62537
rs9411476	9	107664301	a	g	0.1169	-1.7096	1.0478	0.1028	59190	18830	40360
rs8176741	9	136047393	a	g	0.1166	0.0264	0.5436	0.9613	97145	29957	67188
rs512770	9	136125329	a	g	0.228	-0.1745	0.3821	0.6479	100681	31484	69197
rs507666	9	136127601	a	g	0.1914	-0.1535	0.3113	0.6219	193364	67257	126188
rs3812594	9	136131461	a	g	0.2547	-0.9987	0.3898	0.0104	99417	30901	68516
rs1935	9	136133506	c	g	0.5424	0.0002	0.2202	0.9994	210695	73300	137477
rs7901016	9	136149399	t	c	0.6738	0.41	0.5486	0.4548	97035	30839	66196
rs2068888	9	139368953	a	g	0.4574	0.1545	0.2307	0.503	202632	69467	133247
rs2255141	10	64927823	a	g	0.2852	-0.0009	0.2484	0.9971	203950	71248	132784
rs10885997	10	74637326	a	g	0.6218	-0.3077	0.3339	0.3568	101896	31568	70328
rs1891110	10	94839642	a	g	0.5402	0.3738	0.3114	0.23	101896	31568	70328
rs11024739	10	113933886	a	c	0.6473	-0.3196	0.3558	0.369	101896	31568	70328
rs174550	10	118397971	t	c	0.6509	-0.2846	0.2369	0.2295	206415	72780	133717
rs3816492	10	124610027	t	c	0.2211	0.3234	0.4073	0.4272	96382	30548	65834
rs964184	11	18645843	c	g	0.8411	0.1304	0.3131	0.6772	203216	71045	132252
rs11552421	11	61571478	t	c	0.1972	-0.8566	0.432	0.04738	103352	32105	71247
rs17135399	11	66297363	a	g	0.9049	0.2467	0.4335	0.5693	196440	71554	124967
rs4883201	11	116648917	a	g	0.8896	0.9203	0.5717	0.1075	90884	28072	62812
rs3184504	11	118430519	t	c	0.4601	-0.4918	0.357	0.1683	93836	28591	65245
rs11057830	11	126218541	a	g	0.1492	0.4116	0.5023	0.4125	94346	28651	65695
rs4942486	12	9082581	t	c	0.4817	-0.0301	0.2162	0.8893	213576	74299	139359
rs3742318	12	111884608	t	c	0.8075	0.3526	0.4014	0.3797	101351	31522	69829
rs8017377	12	125307053	a	g	0.4324	-0.0051	0.246	0.9834	188247	64734	123595
rs9646133	13	32953388	t	g	0.3458	-0.0374	0.35	0.9149	100896	31378	69518
rs13379043	13	33017043	t	c	0.6542	0.3543	0.3834	0.3554	99349	30121	69228
rs28929474	14	24883887	t	c	0.0187	-4.4341	1.4784	0.002706	57832	17707	40125
rs3764261	14	74250126	a	c	0.3167	0.0088	0.2437	0.9712	201007	69061	132028
rs1559401	14	94844947	t	g	0.7624	0.1237	0.2594	0.6336	202675	70611	132146
rs16973585	16	52310527	a	t	0.3559	0.0268	0.3364	0.9365	106740	32606	74134
rs2000999	16	56993324	a	g	0.1971	-0.3884	0.2859	0.1743	202568	71138	131511
rs35781168	16	72011181	a	c	0.015	-1.5462	1.7479	0.3764	55946	17058	38888
rs314253	16	72032231	t	c	0.6353	0.5374	0.333	0.1066	100271	31162	69109
rs4791641	16	72108093	t	c	0.4523	-0.3801	0.318	0.232	108384	32978	75406
rs704	16	72170408	a	g	0.5199	-0.0197	0.3275	0.952	101194	31256	69938
rs11080150	17	7091650	a	g	0.6484	0.3885	0.3365	0.2483	101896	31568	70328
rs11871606	17	8161149	a	c	0.4965	0.1982	0.222	0.372	203271	70649	132704
rs2229304	17	26694861	t	g	0.6645	0.5915	0.3489	0.09001	99349	30121	69228
rs1801689	17	29629326	a	c	0.9663	-1.0092	1.3152	0.4429	49843	14391	35452
rs12602912	17	45732774	t	c	0.248	-0.9812	0.4063	0.01574	100681	31484	69197
rs77542162	17	46629593	a	g	0.9779	0.5159	1.0484	0.6227	117560	41504	76137
rs2125345	17	64210580	t	c	0.6297	-0.4953	0.3559	0.164	100896	31378	69518
rs4129767	17	65870073	a	g	0.4845	0.1632	0.2205	0.4591	204663	72057	132688
rs79588679	17	67081278	t	c	0.138	-0.152	0.6847	0.8243	82666	25850	56816
rs77960347	17	73782191	a	g	0.9876	-0.9663	1.3453	0.4726	120822	44632	76271
rs7241918	17	76403984	t	g	0.8405	0.3217	0.3109	0.3008	192663	68126	124618
rs2288904	18	19907770	a	g	0.2178	-0.0072	0.2706	0.9788	203628	72479	131230
rs11669133	18	47109955	a	g	0.0476	1.293	0.8445	0.1257	88366	27949	60417
rs114197570	18	47160953	t	c	0.012	-0.2501	6.3662	0.9687	8000	3337	4663
rs45518133	19	10670351	NA	NA	NA	NA	NA	NA	NA	NA	NA
rs17249141	19	10742170	t	c	0.0129	-1.422	6.349	0.8228	8000	3337	4663
rs6511720	19	11092139	t	g	0.125	-0.4382	0.3746	0.2421	156374	54608	101847
rs7258950	19	11196270	a	g	0.1505	0.3387	0.3379	0.3162	188952	65671	123362
rs7188	19	11200008	a	c	0.6789	0.0251	0.2501	0.9201	197035	68244	128873
rs138318448	19	11202306	a	g	0.0538	-1.6115	3.2422	0.6192	14593	3523	11070
rs200990725	19	11217315	NA	NA	NA	NA	NA	NA	NA	NA	NA
rs8409	19	11250139	a	g	0.5553	-0.3085	0.2331	0.1857	194961	65399	129644
rs58542926	19	11319491	t	c	0.0761	-0.4511	0.459	0.3257	174811	61695	113197
rs7246896	19	39120462	t	c	0.1479	-0.2319	0.6808	0.7334	90824	29432	61392
rs201596848	19	42584958	NA	NA	NA	NA	NA	NA	NA	NA	NA
rs4280359	19	43976583	c	g	0.6938	0.2751	0.3391	0.4172	106740	32606	74134
rs35443082	19	44286809	t	c	0.9411	-0.9798	0.5542	0.07709	167876	58421	109536
rs150090162	19	44536189	NA	NA	NA	NA	NA	NA	NA	NA	NA
rs1058402	19	44833851	a	g	0.0609	-0.0026	0.5256	0.9961	179125	64054	115152
rs4803750	19	45028112	a	g	0.918	-0.0677	0.4696	0.8853	171248	59920	111328
rs12462573	19	45032407	a	g	0.2571	0.2385	0.2898	0.4105	178827	60142	118766
rs519113	19	45150614	c	g	0.7515	-0.3247	0.2637	0.2182	202382	69753	132710
rs6859	19	45247627	a	g	0.4133	-0.4616	0.2539	0.06907	170176	59552	110706
rs41290120	19	45359706	a	g	0.0562	0.5574	0.6552	0.395	124739	42567	82172
rs7254892	19	45376284	a	g	0.0659	-1.4752	0.6435	0.02188	148623	52849	95855
rs157580	19	45382034	a	g	0.6174	-0.1145	0.2485	0.645	189005	66027	123060
rs769449	19	45382675	a	g	0.1138	0.1682	0.4119	0.6829	173195	62109	111167
rs115299243	19	45410458	NA	NA	NA	NA	NA	NA	NA	NA	NA
rs769452	19	45411110	NA	NA	NA	NA	NA	NA	NA	NA	NA
rs769455	19	45412040	NA	NA	NA	NA	NA	NA	NA	NA	NA
rs1800437	19	45522181	c	g	0.2074	-0.066	0.4461	0.8824	82258	24780	57478
rs138514916	19	45762886	a	c	0.0194	1.075	2.9241	0.7131	21518	6664	14854
rs67681054	19	47305760	c	g	0.8441	0.0456	0.5679	0.936	74246	22115	52131
rs492602	19	48225314	a	g	0.5364	0.0439	0.2394	0.8546	183597	62349	121330
rs117492019	19	56201817	t	g	0.1806	-0.5014	0.4787	0.2949	96190	29368	66822
rs364585	19	57480893	a	g	0.3677	0.2042	0.3331	0.5399	101896	31568	70328
rs1132274	19	58190130	a	c	0.1951	-0.5343	0.4572	0.2426	98679	30083	68596
rs2618568	19	58681861	a	c	0.5853	-0.0972	0.2483	0.6956	192629	65511	127118
rs7261862	20	12962718	t	c	0.8164	0.3204	0.4211	0.4467	101351	31522	69829
rs2902940	20	17596155	a	g	0.6769	-0.8998	0.3401	0.008152	105440	31517	73923
rs1883711	20	17843968	c	g	0.0381	-1.0701	3.0599	0.7266	17488	5106	12382
rs6102059	20	34116282	t	c	0.3422	0.4963	0.345	0.1502	100836	30227	70609
rs6029526	20	39091487	a	t	0.508	-0.1634	0.2252	0.468	206270	70552	135800
rs2235592	20	39179822	t	c	0.2533	-0.648	0.369	0.07907	107442	32918	74524
rs5763662	20	39228784	t	c	0.0532	-1.1669	1.0437	0.2635	74978	24058	50920
rs138777	20	39672618	a	g	0.4067	0.263	0.3356	0.4332	101896	31568	70328
rs2076674	20	39990614	t	c	0.6388	-0.5209	0.3358	0.1208	99894	30167	69727
rs738409	22	30378703	c	g	0.7618	0.7045	0.3846	0.06699	99192	29855	69337
rs13268	22	35711098	a	g	0.9739	-0.664	1.3361	0.6192	57546	17575	39971
rs4253772	22	41170063	t	c	0.1076	1.0573	0.5804	0.0685	89216	27696	61520
rs1042311	22	44324727	t	c	0.0128	-0.3966	8.5141	0.9628	5063	1626	3437
