# Supplementary material for: Multi-ancestry study of blood lipid levels identifies four loci interacting with physical activity
Source: Nat Commun. 2019 Jan 22;10:376. doi: 10.1038/s41467-018-08008-w (PMC6342931; doi:10.1038/s41467-018-08008-w)
Supplement: Supplementary file 9 — Supplementary Data 6 [file 41467_2018_8008_MOESM9_ESM.xlsx]

## Sheet: Supplementary Data 6
Supplementary Data 6: SNPxPA interaction results in trans-ancestry meta-analyses for triglyceride levels for 185 previously identified triglyceride loci
SNP	Chr	Pos(hg19)	EA	OA	EAF	beta_INT	se_INT	P_INT	N_total	N_inactive	N_active
rs1077514	1	23766233	t	c	0.7153	0.0031	0.0056	0.5799	94415	28438	65977
rs12748152	1	27138393	t	c	0.0737	-0.0149	0.0104	0.1519	83845	26140	57705
rs16826069	1	39797055	a	g	0.7801	0.0015	0.0042	0.7158	189629	65931	123699
rs10889353	1	63118196	a	c	0.6656	-0.0005	0.0035	0.8967	188050	64308	123743
rs2114273	1	93854517	t	c	0.4383	0.0006	0.0036	0.8635	195164	66208	128957
rs146226340	1	117113666	NA	NA	NA	NA	NA	NA	NA	NA	NA
rs340839	1	214161820	a	g	0.4459	0.0003	0.0046	0.948	100038	29814	70224
rs2785990	1	219687432	t	c	0.6948	0.0025	0.0051	0.624	94415	28438	65977
rs10489615	1	230304988	a	g	0.4466	-0.0008	0.0035	0.8142	191460	65392	126069
rs6749689	2	20396122	t	c	0.4489	-0.0048	0.0046	0.2967	100038	29814	70224
rs12992267	2	21215645	t	c	0.2477	0.0052	0.004	0.191	194579	66544	128035
rs676210	2	21231524	a	g	0.2354	-0.0009	0.004	0.8104	202087	69815	132272
rs13306194	2	21252534	a	g	0.11	-0.0541	0.0307	0.07828	16597	6776	9821
rs1367117	2	21263900	a	g	0.2951	-0.0022	0.0037	0.5477	197470	68474	128997
rs36045790	2	27308159	a	g	0.0229	0.0157	0.0552	0.7761	12181	2943	9238
rs7588910	2	27384579	a	g	0.437	0.0044	0.0034	0.1962	191460	65392	126069
rs61737373	2	27423913	a	g	0.0614	-0.0098	0.0081	0.2279	164645	57341	107304
rs33994928	2	27505758	t	c	0.0618	0.0024	0.0101	0.815	124436	42965	81471
rs76217877	2	27559188	NA	NA	NA	NA	NA	NA	NA	NA	NA
rs149217485	2	27646278	NA	NA	NA	NA	NA	NA	NA	NA	NA
rs1260326	2	27730940	t	c	0.3772	-0.0004	0.0035	0.8967	198025	68520	129506
rs3792252	2	27995931	a	g	0.6859	-0.0002	0.0036	0.9462	197429	68482	128948
rs6547829	2	28323869	t	c	0.0913	0.0002	0.0086	0.9814	87302	27058	60244
rs4401177	2	28344285	a	g	0.1179	0.0032	0.0057	0.5801	173376	60738	112638
rs4245791	2	44074431	t	c	0.7244	-0.0009	0.004	0.816	179713	60209	119504
rs2540948	2	65284623	t	c	0.6585	0.0069	0.0047	0.1421	100038	29814	70224
rs13389219	2	165528876	t	c	0.4307	0.0029	0.0035	0.4071	188369	64525	123845
rs10221833	2	165577164	c	g	0.1181	-0.0056	0.0053	0.2859	180896	61913	118983
rs3769823	2	202122995	a	g	0.3329	0.0007	0.0048	0.8841	94415	28438	65977
rs1344642	2	219555262	a	g	0.4825	-0.0129	0.0047	0.006057	93860	28392	65468
rs2943641	2	227093745	t	c	0.3462	0.0019	0.0035	0.5847	189098	65063	124036
rs1801282	3	12393125	c	g	0.885	0.0053	0.0076	0.4856	91305	27818	63487
rs13326165	3	52532118	a	g	0.2422	-0.001	0.0058	0.8631	90207	27279	62928
rs9311651	3	57528503	a	g	0.7191	-0.0038	0.0058	0.5124	90207	27279	62928
rs645040	3	135926622	t	g	0.7591	-0.0025	0.0054	0.647	94802	28452	66350
rs1140085	4	3015553	a	g	0.1342	0.0117	0.0079	0.1386	82942	25631	57311
rs3748034	4	3446091	t	g	0.1488	-0.0079	0.008	0.3197	81365	25582	55783
rs3752442	4	3446883	a	g	0.7474	0.0033	0.006	0.5823	89823	27686	62137
rs16844401	4	3449652	a	g	0.0736	0.0094	0.0117	0.4217	71604	23450	48154
rs2498323	4	3451109	a	g	0.0986	-0.0101	0.0082	0.2181	89816	27762	62054
rs6831256	4	3473139	a	g	0.5242	0.0008	0.0048	0.8676	86418	26584	59834
rs989902	4	87706506	t	g	0.5308	0.0016	0.0048	0.7389	93416	28248	65168
rs442177	4	88030261	t	g	0.5702	-0.0012	0.0033	0.7179	195877	67796	128082
rs35469118	4	88168178	t	c	0.1992	-0.0009	0.0062	0.8846	96148	29261	66887
rs62305723	4	88231429	a	g	0.0682	-0.0109	0.0113	0.3347	73645	23061	50584
rs13133548	4	89740128	a	g	0.4861	-0.002	0.0046	0.6637	94415	28438	65977
rs1126673	4	100045616	t	c	0.7206	-0.0005	0.0052	0.9234	90207	27279	62928
rs6054	4	155489608	NA	NA	NA	NA	NA	NA	NA	NA	NA
rs4311394	5	53300662	a	g	0.7305	-0.0063	0.0037	0.09126	195877	67796	128082
rs459193	5	55806751	a	g	0.2979	-0.0014	0.0037	0.7044	197429	68482	128948
rs9686661	5	55861786	t	c	0.1994	-0.0026	0.0042	0.5296	195521	68296	127225
rs4976033	5	67714246	a	g	0.5188	-0.006	0.0052	0.2486	94415	28438	65977
rs26008	5	131008194	t	c	0.0936	0.0058	0.0088	0.5098	86476	27154	59322
rs6882076	5	156390297	t	c	0.3984	0.004	0.0035	0.2495	198025	68520	129506
rs3130564	6	31101674	t	c	0.18	-0.0007	0.0064	0.9129	86074	26540	59534
rs2442719	6	31320538	t	c	0.5344	0.0051	0.006	0.3953	63678	18567	45111
rs184070214	6	31526080	a	g	0.0204	-0.0319	0.0229	0.1636	52784	15664	37120
rs2844480	6	31564821	t	c	0.1831	0.0013	0.006	0.8285	91958	27819	64139
rs389883	6	31947460	t	g	0.7234	-0.007	0.0039	0.06982	191665	66339	125327
rs1129740	6	32609105	a	g	0.5563	0.0078	0.0086	0.3644	39829	9836	29993
rs4148876	6	32796793	a	g	0.071	0.0184	0.0105	0.07971	78449	24073	54376
rs1135216	6	32814975	t	c	0.8244	0.0022	0.0061	0.7184	91958	27819	64139
rs998584	6	43757896	a	c	0.4562	-0.0033	0.0037	0.3623	186613	64005	122609
rs881858	6	43806609	a	g	0.6215	-0.0035	0.0051	0.4925	98130	29154	68976
rs2745353	6	127452935	t	c	0.5343	0.0046	0.0033	0.155	203648	69896	133753
rs72959041	6	127454893	a	g	0.0479	0.0146	0.0225	0.5164	35630	10749	24881
rs643381	6	139839423	a	c	0.4659	-0.0052	0.0035	0.1399	191460	65392	126069
rs12208357	6	160543148	t	c	0.0692	-0.0034	0.0074	0.6438	162018	55666	106352
rs1564348	6	160578860	t	c	0.8428	-0.0039	0.0046	0.3931	186194	64617	121577
rs486359	6	160774441	c	g	0.4961	-0.0018	0.0033	0.5844	196376	66454	129923
rs7759633	6	161070990	a	g	0.1266	-0.0026	0.0054	0.6247	175262	59676	115586
rs4410790	7	17284577	t	c	0.4394	-0.0017	0.0049	0.7286	94415	28438	65977
rs4722551	7	25991826	t	c	0.8359	-0.0024	0.0049	0.6154	182614	64007	118607
rs4719841	7	25997536	a	g	0.6083	-0.0031	0.0035	0.372	198025	68520	129506
rs1178968	7	72767451	t	c	0.1316	-0.0009	0.007	0.8977	96253	29412	66841
rs13233571	7	72971231	t	c	0.1138	-0.009	0.0053	0.08969	193396	67418	125978
rs2255811	7	112722196	a	g	0.7407	0.0043	0.0056	0.4426	97575	29108	68467
rs38855	7	116358044	a	g	0.5666	-0.0069	0.0048	0.1506	94415	28438	65977
rs972283	7	130466854	a	g	0.4368	-0.0084	0.0036	0.01906	191460	65392	126069
rs13225097	7	150307167	a	g	0.7153	-0.0062	0.0051	0.2241	99483	29768	69715
rs4841132	8	9183596	a	g	0.11	0.0023	0.0056	0.6866	178687	61064	117623
rs11776767	8	10683929	c	g	0.4279	-0.0003	0.0047	0.9491	100038	29814	70224
rs3947	8	11702375	a	g	0.2355	-0.0033	0.0057	0.5626	88988	27195	61793
rs1495741	8	18272881	a	g	0.7232	-0.0052	0.0038	0.1626	195522	66687	128835
rs1801177	8	19805708	a	g	0.028	-0.0104	0.015	0.4871	125018	46500	78518
rs268	8	19813529	a	g	0.9797	0.0102	0.0174	0.5584	112711	38561	74150
rs301	8	19816934	t	c	0.6201	-0.0019	0.0043	0.655	173912	59838	114075
rs13263508	8	19942181	t	g	0.5598	-0.0013	0.0035	0.7072	196528	66722	129807
rs2081687	8	59388565	t	c	0.315	0.0036	0.005	0.4729	94802	28452	66350
rs2954029	8	126490972	a	t	0.5503	0.0031	0.0033	0.3464	203648	69896	133753
rs3927680	9	16887366	a	t	0.4999	0.0008	0.0048	0.8676	100038	29814	70224
rs1883025	9	107664301	t	c	0.2684	0.0062	0.0038	0.1029	196464	68439	128025
rs1832007	10	5254847	a	g	0.8589	0.0006	0.0071	0.9327	89786	27638	62148
rs41274050	10	52573772	t	c	0.012	0.0077	0.0305	0.7999	67052	22758	44294
rs10761779	10	65274927	a	g	0.553	-0.0041	0.0034	0.2292	191460	65392	126069
rs7901016	10	74637326	t	c	0.5899	-0.0059	0.0074	0.4253	89447	27691	61756
rs2490741	10	94594565	a	g	0.7007	-0.0147	0.0051	0.003947	94415	28438	65977
rs2068888	10	94839642	a	g	0.4465	-0.0002	0.0035	0.9571	192548	64988	127561
rs2792751	10	113940329	t	c	0.2797	-0.0039	0.0038	0.2984	194509	66972	127538
rs7940646	11	10669228	t	c	0.2899	-0.0058	0.0055	0.2916	89255	27345	61910
rs2167079	11	47270255	t	c	0.3696	-0.0003	0.0035	0.927	196376	66454	129923
rs174546	11	61569830	t	c	0.3431	-0.0029	0.0036	0.4274	195557	68175	127383
rs35169799	11	64031241	t	c	0.0631	-0.0046	0.0092	0.6178	136948	47370	89578
rs4014195	11	65506822	c	g	0.6831	0.0029	0.0048	0.5457	100038	29814	70224
rs486394	11	116526322	a	c	0.7203	-0.002	0.0037	0.5883	201874	69766	132109
rs118175510	11	116532548	t	c	0.9086	-0.0051	0.0318	0.8726	6949	2373	4576
rs7350481	11	116586283	t	c	0.0895	0.0092	0.0071	0.1957	174792	62411	112381
rs61730763	11	116631482	a	g	0.0437	-0.016	0.0223	0.4717	47055	16962	30093
rs10488698	11	116633947	a	g	0.0636	0.0089	0.0072	0.2191	173961	62608	111353
rs79624460	11	116635282	t	c	0.0799	0.005	0.0153	0.7423	35346	12207	23139
rs35585096	11	116643617	a	c	0.0939	-0.0108	0.0167	0.5178	17828	6524	11304
rs75198898	11	116649806	a	g	0.0614	0.0068	0.0432	0.8754	6283	3322	2961
rs603446	11	116654435	t	c	0.3974	-0.0015	0.0034	0.6574	202429	69812	132618
rs35120633	11	116655600	a	g	0.0674	-0.0043	0.0077	0.5781	164609	57250	107359
rs143292359	11	116661001	NA	NA	NA	NA	NA	NA	NA	NA	NA
rs2075291	11	116661392	a	c	0.0546	0.0317	0.0407	0.4364	10592	5360	5232
rs3135507	11	116661488	t	c	0.0633	0	0.009	0.9971	161188	59406	101782
rs34282181	11	116662352	t	g	0.034	-0.0029	0.0298	0.9213	26150	9404	16746
rs9804646	11	116665079	t	c	0.175	-0.0057	0.005	0.2526	199005	69334	129671
rs5110	11	116691634	a	c	0.0748	0.0003	0.0131	0.9817	60272	19433	40839
rs138326449	11	116701354	NA	NA	NA	NA	NA	NA	NA	NA	NA
rs147210663	11	116701560	NA	NA	NA	NA	NA	NA	NA	NA	NA
rs11542139	11	117100257	t	c	0.0418	-0.1215	0.0697	0.0813	2726	766	1960
rs183230709	11	117106300	t	c	0.0308	-0.0257	0.0866	0.7666	1813	464	1349
rs11216382	11	117303858	t	c	0.8141	0.0025	0.0064	0.6961	92641	28308	64333
rs147554220	11	117352857	NA	NA	NA	NA	NA	NA	NA	NA	NA
rs10892151	11	117531731	t	c	0.1856	-0.0036	0.0091	0.6924	80598	25547	55051
rs145556679	11	117643264	NA	NA	NA	NA	NA	NA	NA	NA	NA
rs4149056	12	21331549	t	c	0.8537	-0.0137	0.0072	0.05707	86595	26744	59851
rs1106766	12	57809456	t	c	0.2173	-0.0016	0.0059	0.7862	90828	27844	62984
rs10861661	12	107174646	a	c	0.7634	0.0064	0.0053	0.2272	98225	29350	68875
rs11066280	12	112817783	a	t	0.2398	0.0401	0.0271	0.139	4208	1159	3049
rs11057401	12	124427306	a	t	0.3106	-0.0009	0.0036	0.7947	195821	66408	129414
rs138358301	13	45970147	NA	NA	NA	NA	NA	NA	NA	NA	NA
rs1341267	13	95284980	a	c	0.607	-0.0033	0.0048	0.4918	100038	29814	70224
rs75766425	14	52511911	c	g	0.1189	0.0087	0.0343	0.7998	3653	1113	2540
rs7157785	14	64235556	t	g	0.2453	-0.0077	0.0064	0.2289	82956	25688	57268
rs3803357	15	40751555	a	c	0.5612	0.0001	0.005	0.984	93860	28392	65468
rs2412710	15	42683787	a	g	0.0486	-0.0021	0.0142	0.8824	75151	24652	50499
rs55707100	15	43820717	t	c	0.0303	-0.0056	0.0127	0.6592	126161	45887	80274
rs1532085	15	58683366	a	g	0.4082	0.0017	0.0033	0.6043	198025	68520	129506
rs1800588	15	58723675	t	c	0.2997	-0.0036	0.0038	0.3494	195522	66687	128835
rs2679617	15	70207077	a	g	0.6932	0.0035	0.0049	0.4751	100038	29814	70224
rs1135999	16	15131962	a	g	0.705	0.0017	0.005	0.7339	94415	28438	65977
rs2032915	16	31117413	t	c	0.3534	0.0025	0.0052	0.6307	97557	29370	68187
rs5880	16	57015091	c	g	0.0526	0.0042	0.0093	0.649	148856	51552	97304
rs2000999	16	72108093	a	g	0.1992	0.0009	0.0042	0.8393	194554	68108	126446
rs2925979	16	81534790	t	c	0.3021	0.0046	0.0036	0.2056	196785	68348	128438
rs193042029	17	4667984	NA	NA	NA	NA	NA	NA	NA	NA	NA
rs7946	17	17409560	t	c	0.6116	0.0008	0.0051	0.8754	93860	28392	65468
rs72836561	17	41926126	t	c	0.0287	0.0141	0.0174	0.4173	86535	31219	55316
rs12453522	17	41931375	a	g	0.6995	-0.0008	0.0058	0.8903	90207	27279	62928
rs1801689	17	64210580	a	c	0.9663	0.0132	0.0197	0.5028	43803	12516	31287
rs12602912	17	65870073	t	c	0.2155	-0.0088	0.0059	0.1358	93196	28354	64842
rs2292642	17	76395430	t	c	0.6088	-0.0015	0.0034	0.6653	190220	65220	125001
rs12970134	18	57884750	a	g	0.2391	0.0011	0.0054	0.8386	93860	28392	65468
rs891088	19	7184762	a	g	0.6899	-0.0064	0.0049	0.1915	99483	29768	69715
rs7248104	19	7224431	a	g	0.3848	-0.0044	0.0046	0.3392	95357	28498	66859
rs116843064	19	8429323	a	g	0.0234	-0.0302	0.0226	0.1812	63501	22039	41462
rs7255436	19	8433196	a	c	0.5362	-0.0076	0.0036	0.03497	179503	60157	119347
rs968502	19	8567475	t	c	0.6841	-0.0102	0.0056	0.06854	92228	27985	64243
rs2278426	19	11350488	t	c	0.1345	-0.0151	0.0067	0.02392	174707	59864	114843
rs145464906	19	11350874	NA	NA	NA	NA	NA	NA	NA	NA	NA
rs58542926	19	19379549	t	c	0.0731	0.002	0.0072	0.7854	166023	57862	108161
rs8102280	19	19455750	a	g	0.0405	-0.0122	0.0371	0.7423	13358	4216	9142
rs7248200	19	19744452	t	c	0.4816	0.0023	0.0046	0.6171	93188	28173	65015
rs731839	19	33899065	a	g	0.6408	-0.0016	0.0048	0.7389	94415	28438	65977
rs1135062	19	45322744	a	g	0.7001	-0.0059	0.0071	0.406	61185	18063	43122
rs769449	19	45410002	a	g	0.1211	-0.015	0.0061	0.01405	163059	57487	105572
rs769455	19	45412040	NA	NA	NA	NA	NA	NA	NA	NA	NA
rs439401	19	45414451	t	c	0.3661	0.006	0.0039	0.1306	161318	55169	106150
rs445925	19	45415640	a	g	0.1328	-0.0056	0.0063	0.3747	144493	50832	93661
rs12721054	19	45422587	a	g	0.8914	-0.0005	0.0131	0.9679	38850	13025	25825
rs11671710	19	46791934	t	c	0.1465	-0.0071	0.0071	0.3173	95252	28683	66569
rs2287922	19	49232226	a	g	0.4537	0.0023	0.0038	0.543	173507	57003	116505
rs2280401	19	50000009	a	g	0.1596	-0.0022	0.0068	0.7463	84963	26337	58626
rs6120974	20	34126827	t	c	0.8385	0.0015	0.0064	0.8147	99483	29768	69715
rs76083992	20	44544798	t	c	0.0842	0.0038	0.0161	0.8134	24485	9021	15464
rs7679	20	44576502	t	c	0.822	-0.0036	0.0046	0.4307	177156	61869	115287
rs6130975	20	44576982	a	g	0.0733	-0.0094	0.0138	0.4958	66208	21815	44393
rs6062343	20	62695931	a	g	0.4347	-0.0043	0.0055	0.4343	81974	25523	56451
rs114139997	21	46875775	a	g	0.0236	-0.001	0.0451	0.9823	12406	4742	7664
rs2284063	22	38544298	a	g	0.6095	0.0034	0.0046	0.4598	94415	28438	65977
rs5757133	22	38947835	t	c	0.2714	-0.0038	0.0054	0.4816	94415	28438	65977
rs738409	22	44324727	c	g	0.7688	0.0078	0.0055	0.1561	93708	28124	65584
