# Supplementary material for: Multi-ancestry study of blood lipid levels identifies four loci interacting with physical activity
Source: Nat Commun. 2019 Jan 22;10:376. doi: 10.1038/s41467-018-08008-w (PMC6342931; doi:10.1038/s41467-018-08008-w)
Supplement: Supplementary file 10 — Supplementary Data 7 [file 41467_2018_8008_MOESM10_ESM.xlsx]

## Sheet: Supplementary Data 7
Supplementary Data 7: Previously reported 260 loci associated with HDL cholesterol
SNP	Chr	Pos(hg19)	EA	OA	EAF	beta	P	Ancestry	PMID
rs149963466	1	8233270	A	N.R.	0.0016	0.867736	3e-08	European	28270201
rs12748152	1	27138393	C	T	0.91	0.04341	1.76e-19	European	29083408
rs4660293	1	40028180	A	G	0.76	0.03875	1.2e-36	European	29083408
rs4847399	1	93584606	G	A	0.3864	0.0225681	5.38e-17	European	29083408
rs12740374	1	109817590	T	G	0.2012	0.04484	1.32e-49	European	29083408
rs629001	1	109838918	C	T	0.0689	0.02854	3.46e-09	European	29083408
rs267738	1	150940625	G	T	0.1638	0.0234083	1.85e-12	European	29083408
rs12145743	1	156700651	G	T	0.34	0.02	2e-08	European	20864672
rs1011731	1	172346548	A	G	0.5933	0.01455	1.26e-08	European	29083408
rs4650994	1	178515312	A	G	0.51	0.01856	2.49e-14	European	29083408
rs1689797	1	182150978	N.R.	A	0.698	0.0358	8e-22	East Asian	28334899
rs2785980	1	219700519	C	T	0.3081	0.01613	4.76e-09	European	29083408
rs2144300	1	230294916	T	C	0.5445	0.04897	1.75e-71	European	29083408
rs11553746	2	272203	T	C	0.3191	0.01494	1.01e-08	European	29083408
rs676210	2	21231524	A	G	0.2998	0.05512	5.84e-82	European	29083408
rs1367117	2	21263900	G	A	0.7312	0.01746	2.31e-10	European	29083408
rs76183280	2	43255645	N.R.	C	0.9952	0.498118	4e-08	European	28270201
rs12328675	2	165540800	C	T	0.13	0.04972	6.62e-37	European	29083408
rs355910	2	165647332	T	C	0.4419	0.01755	4.73e-13	European	29083408
rs1047891	2	211540507	C	A	0.67	0.03	9e-10	East Asian	21706003
rs78058190	2	219699999	G	A	0.95	0.14	5.7e-12	European	25961943
rs2943641	2	227093745	T	C	0.3103	0.03591	1.75e-41	European	29083408
rs7635838	3	11412604	T	C	0.39	0.04	1.9e-09	European	25961943
rs12633551	3	12360494	N.R.	T	0.9565	0.0509	4e-08	East Asian	28334899
rs2305637	3	47045846	C	T	0.8313	0.03144	2.09e-15	European	29083408
rs146179438	3	48229366	C	A	0.98217	0.06348	2.67e-11	European	29083408
rs6762477	3	50093209	A	G	0.6298	0.0252	9.56e-21	European	29083408
rs13326165	3	52532118	A	G	0.21	0.02441	2.9e-14	European	29083408
rs6805251	3	119560606	T	C	0.39	0.02	1e-08	European	18193044
rs13076253	3	131751775	A	C	0.856	0.0283	2e-09	East Asian	28334899
rs17404153	3	132163200	T	G	0.1266	0.028	5e-09	European	24097068
rs645040	3	135926622	G	T	0.2077	0.02007	1.6e-11	European	29083408
rs900399	3	156798732	G	A	0.3964	0.01755	1.38e-12	European	29083408
rs9816226	3	185834499	T	A	0.8399	0.02773	2.44e-16	European	29083408
rs10019888	4	26062990	A	G	0.82	0.027	5e-08	European	24097068
rs442177	4	88030261	G	T	0.4252	0.01975	5.14e-16	European	29083408
rs3822072	4	89741269	G	A	0.54	0.03	4e-12	European	24097068
rs2602836	4	100014805	A	G	0.44	0.02	5e-08	European	24097068
rs13132430	4	100224070	A	G	0.01	0.17	1.1e-08	European	25961943
rs13107325	4	103188709	C	T	0.92	0.07346	4.6e-36	European	29083408
rs6822892	4	157734675	G	A	0.37	0.019	1e-08	East Asian	28334899
rs6450176	5	53298025	G	A	0.74	0.03	7e-10	East Asian	21706003
rs459193	5	55806751	A	G	0.31	0.0188	2.37e-12	European	29083408
rs9686661	5	55861786	T	C	0.1803	0.02973	1.48e-21	European	29083408
rs4976033	5	67714246	A	G	0.5651	0.01374	1.82e-08	European	29083408
rs28932178	5	176637576	C	T	0.2105	0.01775	2.41e-08	European	29083408
rs16891235	6	26017542	T	C	0.91503	0.02425	4.54e-08	European	29083408
rs1265099	6	31105413	A	G	0.5846	0.01601	1.94e-10	European	29083408
rs1063646	6	31107648	T	C	0.1521	0.02127	3.31e-09	European	29083408
rs184070214	6	31526080	G	A	0.98192	0.07088	1.34e-14	European	29083408
rs4151657	6	31917540	C	T	0.3215	0.01484	2.91e-08	European	29083408
rs1150754	6	32050758	C	T	0.8904	0.02328	1.09e-08	European	29083408
rs1130399	6	32629755	A	G	0.2044	0.02329	2.65e-12	European	29083408
rs2894342	6	33774394	A	C	0.219	0.01663	1.28e-08	European	29083408
rs41312309	6	34498328	C	T	0.92592	0.03361	4.2e-13	European	29083408
rs11755393	6	34824636	A	G	0.6204	0.02592	9.72e-24	European	29083408
rs12205331	6	34898455	T	C	0.161	0.02096	3.22e-10	European	29083408
rs998584	6	43757896	C	A	0.5101	0.02564	1.86e-23	European	29083408
rs35349911	6	43785255	C	T	0.4323	0.01648	4.4e-11	European	29083408
rs202046887	6	88757649	C	T	0.998732	0.3533	2.08e-22	European	29083408
rs884366	6	109574095	G	A	0.689	0.01542	1.45e-08	European	29083408
rs3756772	6	116325142	T	C	0.4625	0.01401	2.77e-08	European	29083408
rs2745353	6	127452935	C	T	0.4662	0.02222	2.65e-20	European	29083408
rs643381	6	139839423	A	C	0.4786	0.02313	1.74e-20	European	29083408
rs12055786	6	153431125	C	T	0.5002	0.01953	8.95e-11	European	29083408
rs1652507	6	161082461	T	C	0.7916	0.0325001	4.65e-22	European	29083408
rs138998311	6	168461474	G	A	0.994817	0.259489	1.59e-29	European	29083408
rs11761941	7	1097183	A	G	0.1337	0.02838	2.87e-13	European	29083408
rs2303361	7	6449496	C	T	0.2105	0.02472	3.8e-17	European	29083408
rs10282707	7	17911038	C	T	0.5739	0.02752	1.11e-19	European	29083408
rs4917014	7	50305863	G	T	0.32	0.01759	2.26e-11	European	29083408
rs1178979	7	72856430	C	T	0.1759	0.03366	3.08e-26	European	29083408
rs3211938	7	80300449	G	T	0.004088	0.1813	1.5e-18	European	29083408
rs148910227	7	80302116	T	C	0.0006483	0.3009	2.46e-10	European	29083408
rs2366858	7	80340622	C	A	0.17	0.03	5.6e-10	African-American	23726366
rs60839105	7	80492357	T	N.R.	0.07	2.948	1e-08	European	27036123
rs4731702	7	130433384	T	C	0.49	0.03155	2.72e-36	European	29083408
rs3735080	7	150217309	C	T	0.7799	0.0160029	4.06e-08	European	29083408
rs17173637	7	150529449	T	C	0.88	0.04	2e-08	European	20864672
rs4841132	8	9183596	G	A	0.9	0.1028	5.34e-126	European	29083408
rs1801177	8	19805708	G	A	0.98564	0.1976	1.76e-86	European	29083408
rs268	8	19813529	A	G	0.98	0.262	1.58e-153	European	29083408
rs326	8	19819439	G	A	0.3	0.106	<1E-300	European	29083408
rs6586891	8	19914598	A	C	0.66	0.96	5.9e-11	European	21738485
rs2293889	8	116599199	G	T	0.59	0.02909	1.75e-29	European	29083408
rs4871137	8	121868551	G	T	0.351	0.02401	3.9e-20	European	29083408
rs2954038	8	126507389	A	C	0.7204	0.04388	5.75e-60	European	29083408
rs643531	9	15296034	A	C	0.86	0.05215	4.57e-42	European	29083408
rs10968576	9	28414339	A	G	0.7206	0.01573	5.31e-09	European	29083408
rs1323432	9	104362937	A	G	0.87	1.93	2.5e-08	European	20031538
rs2230808	9	107562804	C	T	0.7133	0.03029	7.69e-28	European	29083408
rs2066714	9	107586753	C	T	0.2268	0.04438	4.1e-41	European	29083408
rs2515629	9	107594364	A	G	0.8486	0.03236	4.02e-20	European	29083408
rs9282541	9	107620835	G	A	0.89	0.37	6.4e-26	Hispanic	23505323
rs145183203	9	107646756	G	A	0.998624	0.2531	4.59e-15	European	29083408
rs11789603	9	107647019	T	C	N.R.	+	4.5e-14	European	20686565
rs1883025	9	107664301	C	T	0.75	0.06822	1.27e-136	European	29083408
rs514659	9	136142203	C	A	0.3729	0.01423	2.19e-08	European	29083408
rs970548	10	46013277	C	A	0.26	0.02561	1.58e-18	European	29083408
rs2490741	10	94594565	G	A	0.3627	0.01531	8.25e-09	European	29083408
rs11187265	10	94824166	A	G	0.07867	0.02505	1.96e-08	European	29083408
rs2068888	10	94839642	A	G	0.5087	0.02361	1.99e-21	European	29083408
rs2862954	10	101912064	C	T	0.3694	0.01572	2.68e-09	European	29083408
rs2792751	10	113940329	T	C	0.2732	0.03002	1.37e-28	European	29083408
rs7076938	10	115789375	T	C	0.727	0.01821	1.25e-11	European	29083408
rs740363	10	118575606	A	G	0.4139	0.01507	5.48e-09	European	29083408
rs16928809	11	2936952	G	A	0.91173	0.02572	1.63e-09	European	29083408
rs2923084	11	10388782	A	G	0.82	0.03	5e-08	East Asian	19359809
rs1037378	11	14852490	G	A	0.467	0.01359	1.64e-08	European	29083408
rs1007738	11	46849360	G	A	0.3048	0.01731	1.16e-09	European	29083408
rs2167079	11	47270255	T	C	0.3898	0.03915	2.07e-50	European	29083408
rs10838738	11	47663049	A	G	0.6734	0.0313367	3.08e-33	European	29083408
rs16905753	11	48285906	T	C	0.1491	0.0285053	4.36e-15	European	29083408
rs7103246	11	50367359	C	T	0.131	0.0288516	3.05e-14	European	29083408
rs11246602	11	51512090	C	T	0.15	0.03	2e-10	European	20686565
rs12221615	11	55999950	C	G	0.1236	0.0305675	3.13e-16	European	29083408
rs174547	11	61570783	T	C	0.6655	0.04196	3.6e-55	European	29083408
rs35169799	11	64031241	C	T	0.94696	0.03904	4.14e-13	European	29083408
rs12801636	11	65391317	A	G	0.23	0.0235	4e-10	East Asian	28334899
rs622082	11	68703959	A	G	0.7007	0.0162	8.98e-10	European	29083408
rs499974	11	75455021	C	A	0.81	0.02605	4.11e-17	European	29083408
rs746463	11	109995944	C	T	0.2893	0.01632	3.03e-09	European	29083408
rs180358	11	116599392	T	C	0.1745	0.03893	1.23e-33	European	29083408
rs11216126	11	116617240	C	A	0.2	0.03	2.6e-34	European	24097068
rs10488698	11	116633947	A	G	0.0589	0.07154	4.5e-45	European	29083408
rs964184	11	116648917	C	G	0.839	0.1102	1.72e-246	European	29083408
rs140390701	11	116655859	T	C	0.004304	0.1026	2.23e-08	European	29083408
rs2075291	11	116661392	C	A	0.990945	0.2841	5.86e-105	European	29083408
rs12721041	11	116693871	C	T	0.98902	0.07259	3.09e-10	European	29083408
rs138326449	11	116701354	A	G	0.001558	0.7579	1.48e-62	European	29083408
rs147210663	11	116701560	A	G	0.0003527	0.5948	2.24e-20	European	29083408
rs138407155	11	116707044	A	T	0.999424	0.4537	9.6e-20	European	29083408
rs12718465	11	116707736	C	T	0.995351	0.109	2.59e-09	European	29083408
rs494606	11	116714118	G	T	0.08756	0.03947	1.06e-16	European	29083408
rs12225230	11	116728630	C	G	N.R.	+	6.8e-33	European	24097068
rs182549499	11	116799496	C	N.R.	0.0016	0.409	1e-12	African American	23726366
rs11216230	11	116884789	A	N.R.	NR	0.22	3e-10	Hispanic	24886709
rs490262	11	117222592	A	G	0.1881	0.01764	9.08e-09	European	29083408
rs7941030	11	122522375	C	T	0.39	0.02307	1.19e-20	European	29083408
rs7136716	12	7691134	G	A	0.1764	0.02363	4.34e-13	European	29083408
rs1419980	12	7774892	G	A	0.07883	0.03	1e-08	East Asian	28334899
rs4883201	12	9082581	A	G	0.8617	0.02832	1.47e-15	European	29083408
rs7134375	12	20473758	A	C	0.43	0.01999	4.82e-16	European	29083408
rs1106766	12	57809456	T	C	0.2003	0.0308	2.79e-24	European	29083408
rs2228226	12	57865821	C	G	0.6179	0.01472	3.09e-08	European	29083408
rs10861661	12	107174646	A	C	0.7581	0.0167	8.8e-09	European	29083408
rs7298565	12	109937534	A	G	0.5009	0.03079	4.94e-36	European	29083408
rs2188380	12	111386127	T	C	0.8375	0.071	8e-09	East Asian	28334899
rs12229654	12	111414461	T	G	0.14	0.03	3.4e-23	European	24097068
rs3184504	12	111884608	C	T	0.6204	0.02666	1.41e-21	European	29083408
rs11066015	12	112168009	G	A	0.96485	0.04499	4.42e-08	European	29083408
rs671	12	112241766	G	A	0.96474	0.0465	1.62e-08	European	29083408
rs2074356	12	112645401	T	C	0.85	0.04	7e-37	European	24097068
rs11066280	12	112817783	T	A	0.9575	0.065	6e-10	East Asian	28334899
rs7310409	12	121424861	A	G	0.4005	0.0158137	1.43e-10	European	29083408
rs1798192	12	123200768	G	T	0.5569	0.02227	4.3e-19	European	29083408
rs75175797	12	123286287	A	G	0.01738	0.05898	2.48e-10	European	29083408
rs34149579	12	123345509	G	T	0.96265	0.03851	2.74e-09	European	29083408
rs36121382	12	123705962	T	C	0.06953	0.02982	3.23e-09	European	29083408
rs1109559	12	123757861	G	A	0.3445	0.0233	3.04e-18	European	29083408
rs11057244	12	123773263	C	G	N.R.	+	4.6e-09	European	18193044
rs11057353	12	124265687	C	T	0.6724	0.01702	9.56e-11	European	29083408
rs11057401	12	124427306	A	T	0.2772	0.03213	4.78e-32	European	29083408
rs838880	12	125261593	C	T	0.34	0.0484	1e-34	East Asian	28334899
rs187831231	12	125298855	C	T	0.000145	0.6074	1.1e-09	European	29083408
rs5891	12	125299542	T	C	0.01147	0.06701	2.13e-09	European	29083408
rs10483776	14	65914867	A	G	0.8425	0.01861	1.9e-08	European	29083408
rs13379043	14	74250126	C	T	0.2978	0.01522	1.72e-08	European	29083408
rs4983559	14	105277209	G	A	0.4	0.0263405	3.04e-25	European	29083408
rs114529226	14	106824367	N.R.	A	0.9962	0.652583	7e-09	European	28270201
rs2412710	15	42683787	G	A	0.98129	0.0487938	3.76e-08	European	29083408
rs55707100	15	43820717	C	T	0.97861	0.1025	2.59e-34	European	29083408
rs4775031	15	58635583	C	A	0.8568	0.02613	2.42e-14	European	29083408
rs261292	15	58680904	G	A	0.5635	0.07351	1.26e-19	East Asian	29083407
rs2043085	15	58680954	T	C	0.4216	0.09463	<1E-300	European	29083408
rs16940212	15	58694020	T	G	0.34	0.102	1e-25	East Asian	28334899
rs1800588	15	58723675	T	C	0.257	0.1141	<1E-300	European	29083408
rs6078	15	58833993	A	G	0.07359	0.03049	3.02e-09	European	29083408
rs3829462	15	58853079	C	A	0.0298	0.0438	5.74e-09	European	29083408
rs113298164	15	58855748	T	C	0.75	0.333	7.88e-52	European	29083408
rs181181625	15	59377940	T	C	0.001361	0.3686	2.26e-27	European	29083408
rs2652834	15	63396867	G	A	0.79	0.03	4e-11	European	24097068
rs78074706	16	4755108	G	A	0.9807	0.05326	8.49e-10	European	29083408
rs7188861	16	11454650	A	C	0.2	0.04	6.9e-09	European	25961943
rs1135999	16	15131962	A	G	0.6847	0.01799	1.62e-11	European	29083408
rs1421085	16	53800954	T	C	0.6438	0.02126	2.27e-16	European	29083408
rs79600951	16	56834254	N.R.	G	0.9029	0.140159	4e-14	European	28270201
rs36049418	16	56921840	A	G	0.01404	0.07851	8.31e-13	European	29083408
rs11643718	16	56933519	A	G	0.1013	0.06346	3.16e-57	European	29083408
rs9989419	16	56985139	G	A	0.61	0.1237	<1E-300	European	29083408
rs12720918	16	56994212	T	C	0.72	0.09	4.5e-47	European	25751400
rs17231520	16	56995827	A	G	0.07	0.18	2.2e-37	African-American	23555291
rs34119551	16	56995908	A	T	0.000137	0.8944	1.19e-17	European	29083408
rs34065661	16	56995935	G	C	0.003862	0.4323	4.28e-90	European	29083408
rs5880	16	57015091	G	C	0.95	0.2556	3.46E-323	European	29083408
rs5882	16	57016092	G	A	0.32	0.0869	6.87e-247	European	29083408
rs2303790	16	57017292	G	A	0.002729	0.4052	1.3e-65	European	29083408
rs16965039	16	57047299	C	T	0.05623	0.04978	8e-19	European	29083408
rs1672867	16	57071114	G	A	0.9885	0.1131	3.56e-24	European	29083408
rs289723	16	57080528	C	A	0.756	0.01544	3.77e-08	European	29083408
rs7206703	16	57091977	C	T	0.07726	0.02507	2.98e-08	European	29083408
rs117587884	16	57091999	A	G	0.01703	0.05507	9.48e-09	European	29083408
rs4359426	16	57392733	C	A	0.9347	0.03025	4.69e-10	European	29083408
rs3729639	16	67225501	T	C	0.08526	0.04034	7.82e-18	European	29083408
rs143264468	16	67253519	N.R.	C	0.999	1.15514	2e-09	European	28270201
rs150369207	16	67572934	G	A	0.02216	0.0879	6.81e-26	European	29083408
rs146187104	16	67575421	G	T	0.006379	0.09397	1.63e-09	European	29083408
rs16942887	16	67928042	A	G	0.14	0.0788	2.55e-92	European	29083408
rs4986970	16	67976320	A	T	0.9777	0.09091	6.63e-29	European	29083408
rs200922436	16	68013570	C	T	0.998412	0.227	1.2e-12	European	29083408
rs76116020	16	69385641	A	G	0.97056	0.04152	5.67e-09	European	29083408
rs2925979	16	81534790	C	T	0.69	0.04007	1.83e-54	European	29083408
rs11869286	17	37813856	C	G	0.65	0.0295	3.16e-29	European	29083408
rs56030650	17	38131187	C	A	0.5531	0.019	7.99e-15	European	29083408
rs13695	17	38545193	C	T	0.7999	0.01875	9.91e-10	European	29083408
rs72836561	17	41926126	C	T	0.96	0.1727	4.74e-111	European	29083408
rs17679445	17	46022065	A	G	0.05576	0.02979	3.78e-08	European	29083408
rs12602912	17	65870073	C	T	0.7377	0.0159186	3.12e-08	European	29083408
rs1373067	17	66901366	T	N.R.	0.701	0.028	2e-15	East Asian	28334899
rs2292642	17	76395430	T	C	0.5944	0.02716	1.47e-28	European	29083408
rs2000813	18	47093864	T	C	0.2894	0.03914	1.55e-49	European	29083408
rs77960347	18	47109955	G	A	0.01	0.259	1.78e-98	European	29083408
rs117623631	18	47113165	T	C	0.001804	0.4339	7.71e-23	European	29083408
rs3786247	18	47118923	N.R.	T	0.4	0.106	5e-15	East Asian	28334899
rs4939883	18	47167214	C	T	0.83	0.07117	4.04e-114	European	29083408
rs489693	18	57882787	C	A	0.6925	0.0183	3.12e-12	European	29083408
rs891088	19	7184762	G	A	0.2757	0.0158	4.97e-09	European	29083408
rs2277998	19	7831628	A	G	0.2709	0.01579	2.95e-08	European	29083408
rs116843064	19	8429323	A	G	0.01725	0.2433	1.62e-146	European	29083408
rs7255436	19	8433196	A	C	0.53	0.02888	1.21e-30	European	29083408
rs2967614	19	8458145	A	G	0.5626	0.01687	1.16e-11	European	29083408
rs968502	19	8567475	C	T	0.1896	0.02312	1.79e-13	European	29083408
rs6511720	19	11202306	T	G	0.09682	0.02353	8.67e-09	European	29083408
rs737337	19	11347493	T	C	0.89	0.06005	3.33e-57	European	29083408
rs145464906	19	11350874	T	C	0.000613	0.4384	7.26e-19	European	29083408
rs2111504	19	32917455	A	T	0.1661	0.01997	4.98e-10	European	29083408
rs731839	19	33899065	A	G	0.65	0.01543	6.53e-10	European	29083408
rs28399654	19	45316588	A	G	0.02481	0.05112	2.52e-10	European	29083408
rs519113	19	45376284	G	C	0.85	0.02	8e-11	East Asian	21909109
rs6859	19	45382034	G	A	0.5951	0.02418	1.21e-15	European	29083408
rs769452	19	45411110	T	C	0.997491	0.1641	1.01e-11	European	29083408
rs7412	19	45412079	T	C	0.07594	0.09877	8.63e-62	European	29083408
rs4420638	19	45422946	A	G	0.8239	0.08094	1.53e-94	European	29083408
rs5167	19	45448465	G	T	0.35	0.03591	9.25e-46	European	29083408
rs8111071	19	46307406	A	G	0.93375	0.02863	3.57e-09	European	29083408
rs17695224	19	52324216	G	A	0.74	0.02874	6.98e-25	European	29083408
rs12975366	19	54759361	T	C	0.6696	0.02912	3.06e-17	European	29083408
rs386000	19	54792761	C	G	0.26	0.04916	3.58e-37	European	29083408
rs1132274	20	17596155	C	A	0.7902	0.02	8.82e-11	European	29083408
rs1415771	20	33734493	G	A	0.5562	0.01439	4.88e-09	European	29083408
rs1800961	20	43042364	C	T	0.95	0.1383	2.23e-84	European	29083408
rs435306	20	44538484	T	G	0.7453	0.0701799	3e-08	European	28270201
rs7679	20	44576502	T	C	0.8467	0.05527	2.07e-60	European	29083408
rs6124760	20	44581453	C	N.R.	0.94	0.104	2e-09	East Asian	28334899
rs13046373	21	32060490	T	C	0.61	0.02	2.3e-08	African-American	23726366
rs131654	22	21917190	G	T	0.3318	0.01514	1.13e-08	European	29083408
rs181359	22	21928641	G	A	0.7337	0.02948	2.05e-25	European	29083408
rs17738540	22	30888527	C	T	0.814	0.01805	8.41e-09	European	29083408
rs738322	22	38569006	G	A	0.4787	0.01963	4.57e-16	European	29083408
rs138457	22	38898051	C	T	0.6112	0.01679	1.09e-11	European	29083408
Variants and association data were collected from GWAS, fine-mapping,and exome-sequencing studies published before September 2018. The results are taken from the study with the lowest P value. N.R, data not reported in the study.
