# Supplementary material for: Multi-ancestry study of blood lipid levels identifies four loci interacting with physical activity
Source: Nat Commun. 2019 Jan 22;10:376. doi: 10.1038/s41467-018-08008-w (PMC6342931; doi:10.1038/s41467-018-08008-w)
Supplement: Supplementary file 11 — Supplementary Data 8 [file 41467_2018_8008_MOESM11_ESM.xlsx]

## Sheet: Supplementary Data 8
Supplementary Data 8: Previously reported 202 loci associated with LDL cholesterol
SNP	Chr	Pos(hg19)	EA	OA	EAF	beta	P	Ancestry	PMID
rs12748152	1	27138393	T	C	0.0712	0.0499	3e-12	European	28334899
rs116816976	1	55224773	A	C	0.98083	0.05503	2.37e-09	European	29083408
rs11206510	1	55496039	T	C	0.81	0.06894	1.52e-87	European	29083408
rs2479409	1	55504650	G	A	0.32	0.04119	1.85e-55	European	29083408
rs11591147	1	55505647	G	T	0.98	0.4767	<1E-300	European	29083408
rs151193009	1	55509585	C	T	0.99803	0.5535	2.18e-83	European	29083408
rs67608943	1	55512222	C	G	0.999868	1.085	9.44e-24	European	29083408
rs12136600	1	55521195	C	T	0.92	0.08	5.5e-09	European	25751400
rs28362261	1	55523802	A	G	0.99925	0.2736	2e-09	European	29083408
rs28362263	1	55523855	G	A	0.9	0.21	3.1e-09	African-American	23555291
rs141502002	1	55524222	T	C	0.0004162	0.3895	1.51e-10	European	29083408
rs562556	1	55524237	A	G	0.8536	0.04261	3.64e-32	European	29083408
rs505151	1	55529187	G	A	0.06	0.08953	1.51e-53	European	29083408
rs28362286	1	55529215	C	A	0.99	1.107	4.15e-68	European	29083408
rs17111684	1	55625548	G	A	0.88	9.01	2.4e-17	African-American	23726366
rs1998013	1	55958030	C	T	0.9921	0.3806	2e-20	European	24097068
rs10889353	1	63118196	A	C	0.68	0.04352	2.1e-58	European	29083408
rs7515577	1	93009438	A	C	0.8313	0.03046	2.94e-19	European	29083408
rs140717526	1	109779073	G	A	0.990891	0.1049	3.28e-15	European	29083408
rs138821638	1	109787317	G	T	0.94937	0.1072	2.63e-08	European	29083408
rs75237799	1	109801345	C	T	0.9884	0.1412	7.44e-34	European	29083408
rs653635	1	109806313	C	T	0.08684	0.03673	1.82e-16	European	29083408
rs72703203	1	109810200	G	A	0.97268	0.1153	3.29e-50	European	29083408
rs12740374	1	109817590	G	T	0.79	0.1625	<1E-300	European	29083408
rs76186504	1	109840169	C	T	0.98128	0.111	9.51e-34	European	29083408
rs1933182	1	109999838	C	A	0.7213	0.02516	1.3e-18	European	29083408
rs7550711	1	110082886	C	T	0.97434	0.04686	4.79e-09	European	29083408
rs267733	1	150958836	A	G	0.84	0.0243	1.59e-10	European	29083408
rs20558	1	183094547	C	T	0.5639	0.01449	9.31e-09	European	29083408
rs2642438	1	220970028	G	A	0.745	0.0352	1e-19	European	28334899
rs2738755	1	221057646	C	T	0.7002	0.01547	2.4e-08	European	29083408
rs2587534	1	234849339	A	N.R.	0.528	0.0391	2e-23	European	28334899
rs4971516	2	20903015	T	C	0.06	N.R.	2e-52	Amish	21059979
rs1801702	2	21225485	C	G	0.97212	0.08622	1.11e-30	European	29083408
rs533617	2	21233972	T	C	0.96537	0.12749	1.77e-77	European	29083408
rs1801699	2	21233999	C	T	0.01657	0.0760429	5.05e-14	European	29083408
rs12713843	2	21238367	C	T	0.995984	0.231226	7.81e-31	European	29083408
rs41288783	2	21242613	A	G	0.0005787	0.566037	1.29e-26	European	29083408
rs13306194	2	21252534	G	A	0.97989	0.0965084	2.97e-23	European	29083408
rs1367117	2	21263900	A	G	0.32	0.102531	1.45e-282	European	29083408
rs541041	2	21294975	A	G	0.8263	0.12468	1.49e-288	European	29083408
rs6739502	2	21527036	A	G	0.465	0.0295217	3.87e-32	European	29083408
rs1260326	2	27730940	T	C	0.3858	0.02237	9.48e-18	European	29083408
rs11556157	2	44028013	T	A	0.2296	0.02549	2.6e-17	European	29083408
rs4953023	2	44074000	G	A	0.94171	0.1093	1.04e-93	European	29083408
rs4245791	2	44074431	C	T	0.14	0.07208	1.51e-120	European	29083408
rs11125936	2	62871225	T	C	0.887	0.03095	5.1e-15	European	29083408
rs6545977	2	63301164	G	A	0.537	0.01408	2.46e-08	European	29083408
rs17526895	2	118815958	A	G	0.94013	0.05419	4.8e-23	European	29083408
rs2030746	2	121309488	T	C	0.4	0.02	9e-09	European	19060906
rs2287623	2	169830155	G	A	0.3904	0.02098	3.68e-16	European	29083408
rs140244541	2	203808532	G	A	0.86	0.05	5.5e-09	European	25961943
rs1250229	2	216304384	C	T	0.73	0.0243	2e-09	European	28334899
rs887829	2	234668570	C	T	0.6863	0.02003	2.19e-13	European	29083408
rs11563251	2	234679384	C	T	0.875	0.0345	4e-08	European	28334899
rs2920503	3	12324230	T	C	0.3	0.04	2.9e-10	European	25961943
rs7640978	3	32533010	C	T	0.91	0.0332	5.82e-14	European	29083408
rs2251219	3	52584787	C	T	0.3846	0.01555	2.57e-09	European	29083408
rs13315871	3	58381287	G	A	0.9253	0.0385	3.02e-15	European	29083408
rs3762637	3	122145324	T	N.R.	0.1438	0.0234	3e-08	European	28334899
rs17345563	3	132209203	A	N.R.	0.871	0.0358	1e-09	European	28334899
rs6818397	4	3434885	T	G	0.413	0.0224	3e-09	European	28334899
rs182616603	4	75084732	T	N.R.	0.01	0.314	2e-12	European	25961943
rs3816873	4	100504664	T	C	0.7529	0.01692	6.56e-09	European	29083408
rs13107325	4	103188709	C	T	0.9545	0.03408	2.14e-08	European	29083408
rs191835914	5	74646765	A	C	0.997129	0.1807	7.81e-14	European	29083408
rs12654264	5	74648603	T	A	0.48	0.06653	8.74e-150	European	29083408
rs4530754	5	122855416	A	G	0.54	0.03	4e-12	European	24097068
rs1016988	5	131744574	T	C	0.7658	0.0216	1.12e-12	European	29083408
rs6882076	5	156390297	C	T	0.666	0.04007	3.82e-52	European	29083408
rs9370867	6	16145325	A	G	0.4226	0.03227	8.97e-33	European	29083408
rs1800562	6	26093141	G	A	0.93	0.06	8e-14	European	20686565
rs2071593	6	31512799	A	G	0.09138	0.02537	7.31e-09	European	29083408
rs1049056	6	32634369	A	C	0.174	0.03372	5.52e-21	European	29083408
rs2857101	6	32794676	C	T	0.2805	0.01623	1.4e-08	European	29083408
rs2254287	6	33143948	G	C	0.38	1.91	5e-08	European	18193043
rs3800406	6	35133074	A	G	N.R.	+	1.7e-08	European	19060911
rs2239619	6	52453220	A	C	0.6318	0.01801	3.02e-11	European	29083408
rs202046887	6	88757649	C	T	0.998732	0.499	7.45e-41	European	29083408
rs7776054	6	135418916	A	G	0.72	0.02426	5.39e-17	European	29083408
rs6917747	6	160402705	A	G	0.1165	0.03236	6.88e-17	European	29083408
rs12208357	6	160543148	T	C	0.05566	0.05857	6.57e-26	European	29083408
rs1564348	6	160578860	C	T	0.18	0.04754	1.18e-38	European	29083408
rs2279463	6	160668389	G	A	0.1236	0.02457	7.99e-11	European	29083408
rs1810126	6	160872151	T	C	0.3558	0.02094	1.77e-15	European	29083408
rs41267809	6	160953642	A	G	0.98084	0.0509	1.83e-08	European	29083408
rs3798220	6	160961137	C	T	0.02612	0.0742	4.26e-18	European	29083408
rs7770628	6	161018174	C	T	0.3956	0.03158	2.75e-31	European	29083408
rs138998311	6	168461474	G	A	0.994817	0.1671	1.96e-12	European	29083408
rs12670798	7	21607352	C	T	0.25	0.02899	2.18e-23	European	29083408
rs4722551	7	25991826	C	T	0.2	0.04013	2.68e-27	European	29083408
rs4719841	7	25997536	A	G	0.5644	0.02405	3.52e-20	European	29083408
rs4302748	7	36191699	A	G	0.1811	0.01801	2.1e-08	European	2908340
rs35803101	7	44578500	G	A	0.997362	0.1608	8.21e-11	European	29083408
rs2072183	7	44579180	C	G	0.29	0.03093	3.86e-27	European	29083408
rs4841132	8	9183596	G	A	0.9135	0.05717	1.51e-37	European	29083408
rs4921914	8	18272438	C	T	0.2775	0.01936	1.39e-11	European	29083408
rs10102164	8	55421614	A	G	0.21	0.0286	1.07e-20	European	29083408
rs2081687	8	59388565	T	C	0.35	0.02789	1.44e-25	European	29083408
rs2293889	8	116599199	T	G	0.3585	0.01522	1.27e-08	European	29083408
rs2737229	8	116648565	A	C	0.6542	0.02188	4.69e-16	European	29083408
rs2954029	8	126490972	A	T	0.532	0.04673	6.02e-76	European	29083408
rs11136343	8	145058986	G	A	0.353	0.02737	2.71e-24	European	29083408
rs3780181	9	2640759	A	G	0.947	0.03512	5.83e-14	European	29083408
rs77375493	9	5073770	G	T	0.998954	0.2836	3.31e-09	European	29083408
rs67710536	9	19376255	C	A	0.1012	0.0283	1.44e-10	European	29083408
rs1883025	9	107664301	C	T	0.7413	0.02498	1.31e-18	European	29083408
rs2039184	9	136047393	G	A	0.4549	0.0168	3.92e-11	European	29083408
rs7047076	9	136125329	T	A	0.1997	0.06923	7.83e-11	European	29083408
rs9411476	9	136127601	A	G	0.1894	0.06603	1.21e-09	European	29083408
rs8176741	9	136131461	G	A	0.8925	0.03357	1.35e-14	European	29083408
rs512770	9	136133506	G	A	0.786	0.01799	1.03e-08	European	29083408
rs507666	9	136149399	A	G	0.19	0.07617	3.97e-127	European	29083408
rs3812594	9	139368953	G	A	0.7794	0.01844	3.27e-09	European	29083408
rs1935	10	64927823	G	C	0.4644	0.01835	5.76e-13	European	29083408
rs7901016	10	74637326	T	C	0.8808	0.02671	2.21e-09	European	29083407
rs2068888	10	94839642	G	A	0.4913	0.01493	6.5e-09	European	29083408
rs2255141	10	113933886	A	G	0.3	0.02825	6.71e-24	European	29083408
rs10885997	10	118397971	G	A	0.3953	0.01517	3.08e-08	European	29083408
rs1891110	10	124610027	A	G	0.544	0.02105	2.84e-17	European	29083408
rs11024739	11	18645843	A	C	0.6571	0.0228	3e-16	European	29083408
rs174550	11	61571478	T	C	0.6656	0.0508	5.44e-75	European	29083408
rs3816492	11	66297363	C	T	0.7805	0.0188	2.1e-09	European	29083408
rs964184	11	116648917	G	C	0.16	0.086	2e-26	European	24097068
rs11552421	11	118430519	T	C	0.2018	0.01958	1.56e-09	European	29083408
rs17135399	11	126218541	N.R.	A	0.066	0.0797	2e-22	European	28334899
rs4883201	12	9082581	A	G	0.8617	0.02131	6.68e-09	European	29083408
rs3184504	12	111884608	C	T	0.6204	0.02716	7.26e-21	European	29083408
rs11057830	12	125307053	A	G	0.1428	0.02097	9.07e-09	European	29083408
rs4942486	13	32953388	T	C	0.48	0.02147	8.06e-18	European	29083408
rs3742318	13	33017043	T	C	0.801	0.01713	4.79e-08	European	29083408
rs8017377	14	24883887	A	G	0.46	0.02269	1.91e-17	European	29083408
rs9646133	14	71096344	G	T	0.6407	0.01568	3.47e-09	European	29083408
rs13379043	14	74250126	T	C	0.7022	0.01631	5.33e-09	European	29083408
rs28929474	14	94844947	T	C	0.01369	0.08099	5.06e-14	European	29083408
rs3764261	16	56993324	C	A	0.68	0.053	2e-34	European	24097068
rs1559401	16	72011181	T	G	0.7806	0.02703	3.04e-19	European	29083408
rs16973585	16	72032231	T	A	0.6452	0.02934	3.01e-26	European	29083408
rs2000999	16	72108093	A	G	0.2	0.06233	9.86e-76	European	29083408
rs35781168	16	72170408	A	C	0.01571	0.06164	3.03e-09	European	29083408
rs314253	17	7091650	T	C	0.63	0.01908	2.82e-13	European	29083408
rs4791641	17	8161149	N.R.	T	0.457	0.0202	1e-07	European	28334899
rs704	17	26694861	A	G	0.5092	0.02214	1.59e-18	European	29083408
rs11080150	17	29629326	A	G	0.6507	0.01631	6.1e-10	European	29083408
rs11871606	17	45732774	C	A	0.4927	0.02632	5.21e-26	European	29083408
rs2229304	17	46629593	T	G	0.6946	0.0183707	2.25e-09	European	29083408
rs1801689	17	64210580	C	A	0.04	0.1044	2.21e-37	European	29083408
rs12602912	17	65870073	T	C	0.2623	0.01644	3.38e-08	European	29083408
rs77542162	17	67081278	G	A	0.02	0.1922	6.14e-51	European	29083408
rs2125345	17	73782191	T	C	0.6492	0.0203772	9.68e-14	European	29083408
rs4129767	17	76403984	A	G	0.4732	0.0159789	1.54e-10	European	29083408
rs79588679	18	19907770	C	T	0.83	0.05	3.6e-08	European	25961943
rs77960347	18	47109955	G	A	0.009498	0.08317	7.91e-11	European	29083408
rs7241918	18	47160953	T	G	0.8505	0.02072	4.26e-09	European	29083408
rs45518133	19	10670351	C	T	0.98681	0.06759	7.25e-10	European	29083408
rs2288904	19	10742170	G	A	0.7805	0.03212	8.99e-25	European	29083408
rs11669133	19	11092139	A	G	0.06	0.1671	1e-08	African-American	21347282
rs114197570	19	11196270	C	T	0.99	0.69	3e-13	African-American	23555291
rs17249141	19	11200008	C	T	0.99	32.93	2e-17	African-American	23726366
rs6511720	19	11202306	G	T	0.88	0.2105	<1E-300	European	29083408
rs200990725	19	11217315	T	C	0.00013	0.927	3.65e-18	European	29083408
rs7258950	19	11250139	G	N.R.	0.78	3.387	1e-24	East Asian	26582766
rs7188	19	11275139	C	A	0.3203	0.04199	6.19e-56	European	29083408
rs138318448	19	11283516	G	A	0.94	0.15	4.1e-09	European	25751400
rs8409	19	11319491	G	A	0.4536	0.02404	1.82e-20	European	29083408
rs58542926	19	19379549	C	T	0.92626	0.09644	2.07e-91	European	29083408
rs7248200	19	19744452	C	T	0.5228	0.0153	6.84e-10	European	29083408
rs201596848	19	42584958	C	T	0.998726	0.2492	1.44e-11	European	29083408
rs150090162	19	44536189	A	G	0.996554	0.1647	1.31e-14	European	29083408
rs4280359	19	44833851	G	C	0.3006	0.0165	1.48e-09	European	29083408
rs35443082	19	45028112	T	C	0.94109	0.03376	1.21e-10	European	29083408
rs1058402	19	45150614	G	A	0.93758	0.05838	5.95e-30	European	29083408
rs4803750	19	45247627	A	G	0.93	5.57	1.4e-09	European	21738485
rs12462573	19	45359706	A	G	0.27	0.24	1.7e-128	European	25751400
rs519113	19	45376284	G	C	0.164	0.07337	9.2e-11	European	29083408
rs6859	19	45382034	A	G	0.4049	0.06886	1.77e-106	European	29083408
rs41290120	19	45382675	G	A	0.96	1.81	1e-300	European	25751400
rs7254892	19	45389596	G	A	0.92	0.05	<1E-300	European	25751400
rs157580	19	45395266	A	G	0.67	0.05679	5.44e-108	European	29083408
rs769449	19	45410002	A	G	0.1086	0.183	<1E-300	European	29083408
rs115299243	19	45410548	A	G	0.98	0.39	3.4e-09	African-American	23555291
rs769452	19	45411110	C	T	0.002509	0.1872	1.08e-13	European	29083408
rs769455	19	45412040	C	T	0.998874	0.3151	4.89e-17	European	29083408
rs1800437	19	46181392	G	C	0.8014	0.01886	1.32e-09	European	29083408
rs492602	19	49206417	G	A	0.3989	0.02824	1.58e-23	European	29083408
rs117492019	19	58681861	G	T	0.81	0.05	1.2e-08	European	25961943
rs364585	20	12962718	G	A	0.62	0.01878	1.46e-12	European	29083408
rs1132274	20	17596155	A	C	0.2098	0.01795	1.82e-08	European	29083408
rs2618568	20	17843968	C	A	0.37	0.05	6.9e-15	European	25961943
rs7261862	20	34116282	T	C	0.8267	0.02375	6.52e-13	European	29083408
rs2902940	20	39091487	A	G	0.7	0.03	2e-11	European	25961943
rs1883711	20	39179822	C	G	0.04	0.15	3.7e-16	European	25961943
rs6102059	20	39228784	C	T	0.68	0.02312	4.5e-18	European	29083408
rs6029526	20	39672618	A	T	0.47	0.03519	1.78e-42	European	29083408
rs2235592	20	39990614	T	C	0.2511	0.01736	9.92e-09	European	29083408
rs5763662	22	30378703	T	C	0.04	0.0767	3e-09	European	28334899
rs138777	22	35711098	A	G	0.391	0.01577	4.4e-09	European	29083408
rs2076674	22	41170063	C	T	0.3889	0.01673	3.35e-10	European	29083408
rs738409	22	44324727	C	G	0.7582	0.01635	2.85e-08	European	29083408
rs13268	22	45996298	A	G	0.98067	0.05257	8.05e-09	European	29083408
rs4253772	22	46627603	T	C	0.11	0.031	3e-08	European	24097068
rs1042311	22	46627780	T	C	0.004521	0.1178	4.38e-10	European	29083408
Variants and association data were collected from GWAS, fine-mapping,and exome-sequencing studies published before September 2018. The results are taken from the study with the lowest P value. N.R, data not reported in the study.
