# Supplementary material for: Multi-ancestry study of blood lipid levels identifies four loci interacting with physical activity
Source: Nat Commun. 2019 Jan 22;10:376. doi: 10.1038/s41467-018-08008-w (PMC6342931; doi:10.1038/s41467-018-08008-w)
Supplement: Supplementary file 12 — Supplementary Data 9 [file 41467_2018_8008_MOESM12_ESM.xlsx]

## Sheet: Sheet1
Supplementary Data 9: Previously reported 185 loci associated with triglyceride levels
SNP	Chr	Pos(hg19)	EA	OA	EAF	beta	P	Ancestry	PMID
rs1077514	1	23766233	T	C	0.8052	0.01868	4.42e-09	European	29083408
rs12748152	1	27138393	T	C	0.0712	0.0372	1e-09	European	28334899
rs16826069	1	39797055	G	A	0.2158	0.02304	1.84e-14	European	29083408
rs10889353	1	63118196	A	C	0.86	0.07717	3.7e-185	European	29083408
rs2114273	1	93854517	N.R.	N.R.	N.R.	0.02806	6e-10	East Asian	29403010
rs340839	1	214161820	A	G	0.47	0.04	4.4e-10	African-American	23555291
rs2785990	1	219687432	T	C	0.6902	0.01489	2.42e-08	European	29083408
rs10489615	1	230304988	A	G	0.4693	0.03868	2.36e-52	European	29083408
rs6749689	2	20396122	T	C	0.4401	0.01658	1.67e-11	European	29083408
rs12992267	2	21215645	N.R.	N.R.	N.R.	0.05102	1e-11	East Asian	29403010
rs676210	2	21231524	G	A	0.7002	0.06364	1.21e-104	European	29083408
rs13306194	2	21252534	G	A	0.97989	0.07892	9.66e-16	European	29083408
rs1367117	2	21263900	A	G	0.2688	0.02201	4.72e-15	European	29083408
rs36045790	2	27308159	G	A	0.97707	0.04614	1.89e-08	European	29083408
rs7588910	2	27384579	G	A	0.5979	0.01572	5.7e-10	European	29083408
rs61737373	2	27423913	G	A	0.95532	0.07629	4.07e-18	European	29083408
rs33994928	2	27505758	T	C	0.04723	0.0597	5.3e-25	European	29083408
rs76217877	2	27559188	G	C	0.991934	0.0839	1.5e-08	European	29083408
rs149217485	2	27646278	N.R.	N.R.	N.R.	0.0889354	2e-10	East Asian	29403010
rs1260326	2	27730940	T	C	0.39	0.1197	<1E-300	European	29083408
rs3792252	2	27995931	A	G	0.6782	0.04465	4.24e-61	European	29083408
rs6547829	2	28323869	T	C	0.09601	0.04384	6.76e-26	European	29083408
rs4401177	2	28344285	A	G	0.09116	0.05566	2.33e-37	European	29083408
rs4245791	2	44074431	C	T	0.2495	0.01916	2.8e-10	European	29083408
rs2540948	2	65284623	T	C	0.65	0.04	6.6e-09	European	19060911
rs13389219	2	165528876	C	T	0.639	0.03687	2.3e-40	European	29083408
rs10221833	2	165577164	G	C	0.9	0.03181	1.69e-13	European	29083408
rs3769823	2	202122995	G	A	0.6918	0.01728	1.1e-10	European	29083408
rs1344642	2	219555262	G	A	0.5963	0.01502	4.93e-09	European	29083408
rs2943641	2	227093745	C	T	0.6897	0.03184	7.59e-32	European	29083408
rs1801282	3	12393125	C	G	0.89	0.0238	1.67e-09	European	29083408
rs13326165	3	52532118	G	A	0.8246	0.02013	7.21e-10	European	29083408
rs9311651	3	57528503	A	G	0.852	0.02125	2.55e-09	European	29083408
rs645040	3	135926622	T	G	0.77	0.02233	1.74e-13	European	29083408
rs1140085	4	3015553	G	A	0.8857	0.02258	9.84e-09	European	29083408
rs3748034	4	3446091	T	G	0.1542	0.0356	8.66e-21	European	29083408
rs3752442	4	3446883	N.R.	N.R.	N.R.	0.03353	1e-14	East Asian	29403010
rs16844401	4	3449652	A	G	0.06779	0.02872	1.75e-08	European	29083408
rs2498323	4	3451109	A	G	0.08068	0.02542	2.11e-08	European	29083408
rs6831256	4	3473139	G	A	0.42	0.02125	1.59e-17	European	29083408
rs989902	4	87706506	G	T	0.4209	0.0158	4.21e-10	European	29083408
rs442177	4	88030261	G	T	0.42	0.02977	4.75e-33	European	29083408
rs35469118	4	88168178	N.R.	N.R.	N.R.	0.03525	9e-15	East Asian	29403010
rs62305723	4	88231429	A	G	0.05129	0.03536	2.77e-09	European	29083408
rs13133548	4	89740128	A	G	0.5034	0.01343	4.92e-08	European	29083408
rs1126673	4	100045616	T	C	0.7521	0.01691	8.53e-09	European	29083408
rs6054	4	155489608	T	C	0.00341	0.14	5.47e-11	European	29083408
rs4311394	5	53300662	G	A	0.2879	0.01746	1.32e-10	European	29083408
rs459193	5	55806751	G	A	0.69	0.02191	1.29e-15	European	29083408
rs9686661	5	55861786	T	C	0.2	0.04019	1.25e-36	European	29083408
rs4976033	5	67714246	G	A	0.4349	0.01612	1.03e-10	European	29083408
rs26008	5	131008194	T	C	0.0951	0.02413	1.1e-08	European	29083408
rs6882076	5	156390297	C	T	0.64	0.03885	1.09e-50	European	29083408
rs3130564	6	31101674	C	T	0.8551	0.03259	5.98e-18	European	29083408
rs2442719	6	31320538	C	T	0.4733	0.02129	7.39e-17	European	29083408
rs184070214	6	31526080	A	G	0.01808	0.08973	6.16e-22	European	29083408
rs2844480	6	31564821	T	C	0.1929	0.02207	3.69e-12	European	29083408
rs389883	6	31947460	T	G	0.7418	0.01884	5.46e-10	European	29083408
rs1129740	6	32609105	G	A	0.419	0.01697	1.6e-10	European	29083408
rs4148876	6	32796793	A	G	0.06822	0.03061	4.76e-10	European	29083408
rs1135216	6	32814975	C	T	0.1622	0.0239	1.31e-12	European	29083408
rs998584	6	43757896	A	C	0.49	0.03301	3.33e-37	European	29083408
rs881858	6	43806609	A	G	0.6993	0.01812	3.06e-11	European	29083408
rs2745353	6	127452935	T	C	0.5338	0.01919	5.58e-15	European	29083408
rs72959041	6	127454893	A	G	0.06	0.08	4.8e-08	European	25961943
rs643381	6	139839423	C	A	0.5214	0.0218793	7.78e-18	European	29083408
rs12208357	6	160543148	T	C	0.05566	0.03223	3.83e-09	European	29083408
rs1564348	6	160578860	C	T	0.1358	0.02012	2.18e-08	European	29083408
rs486359	6	160774441	G	C	N.R.	+	3.6e-09	European	25961943
rs7759633	6	161070990	G	A	0.87	0.05	8.6e-09	European	25961943
rs4410790	7	17284577	C	T	0.5775	0.01501	2.27e-09	European	29083408
rs4722551	7	25991826	T	C	0.8	0.02613	8.22e-13	European	29083408
rs4719841	7	25997536	G	A	0.383	0.0194	5.89e-14	European	29083408
rs1178968	7	72767451	C	T	0.876	0.0282	2e-08	European	28334899
rs13233571	7	72971231	C	T	0.8887	0.1227	1.43e-214	European	29083408
rs2255811	7	112722196	G	A	0.25	0.04	2.3e-08	European	25961943
rs38855	7	116358044	A	G	0.53	0.0187	5e-09	European	28334899
rs972283	7	130466854	G	A	0.569	0.02526	4.79e-24	European	29083408
rs13225097	7	150307167	G	A	0.2461	0.01631	1.12e-08	European	29083408
rs4841132	8	9183596	A	G	0.0865	0.03523	9.78e-16	European	29083408
rs11776767	8	10683929	C	G	0.37	0.02091	1.93e-14	European	29083408
rs3947	8	11702375	A	G	0.2034	0.02401	1.39e-12	European	29083408
rs1495741	8	18272881	G	A	0.26	0.03844	2.11e-42	European	29083408
rs1801177	8	19805708	A	G	0.01436	0.1689	1.17e-61	European	29083408
rs268	8	19813529	G	A	0.01532	0.2419	1.35e-125	European	29083408
rs301	8	19816934	T	C	0.7691	0.1179	<1E-300	European	29083408
rs13263508	8	19942181	N.R.	N.R.	N.R.	0.0445678	7e-14	East Asian	29403010
rs2081687	8	59388565	T	C	0.3248	0.01866	1.37e-12	European	29083408
rs2954029	8	126490972	A	T	0.53	0.07845	4.25e-216	European	29083408
rs3927680	9	16887366	T	A	0.5119	0.01649	1.75e-10	European	29083408
rs1883025	9	107664301	C	T	0.7413	0.02309	1.51e-16	European	29083408
rs1832007	10	5254847	A	G	0.82	0.0327	1e-14	European	28334899
rs41274050	10	52573772	T	C	0.006334	0.1021	2.98e-11	European	29083408
rs10761779	10	65274927	A	G	0.5367	0.02935	2.67e-32	European	29083408
rs7901016	10	74637326	C	T	0.1192	0.0304	6.97e-12	European	29083408
rs2490741	10	94594565	A	G	0.6373	0.01786	4.44e-11	European	29083408
rs2068888	10	94839642	G	A	0.55	0.03277	3.06e-38	European	29083408
rs2792751	10	113940329	C	T	0.7268	0.01879	1.06e-11	European	29083408
rs7940646	11	10669228	C	T	0.7483	0.01617	2.93e-08	European	29083408
rs2167079	11	47270255	C	T	0.6102	0.01931	4.88e-13	European	29083408
rs174546	11	61569830	T	C	0.36	0.05271	2.42e-83	European	29083408
rs35169799	11	64031241	T	C	0.05304	0.03829	3.58e-12	European	29083408
rs4014195	11	65506822	G	C	0.336	0.01663	1.96e-10	European	29083408
rs486394	11	116526322	C	A	0.1339	0.104981	3.01e-17	East Asian	29083408
rs118175510	11	116532548	C	T	0.1027	0.13565	3.46e-22	East Asian	29083408
rs7350481	11	116586283	T	C	0.08452	0.2326	<1E-300	European	29083408
rs61730763	11	116631482	A	G	0.00261	0.156608	9.36e-11	European	29083408
rs10488698	11	116633947	G	A	0.9411	0.0705222	4.75e-42	European	29083408
rs79624460	11	116635282	C	T	0.92	0.1	4.8e-12	African-American	23555291
rs35585096	11	116643617	C	A	0.994804	0.101849	3.29e-08	European	29083408
rs75198898	11	116649806	N.R.	N.R.	N.R.	0.2927	2e-288	East Asian	29403010
rs603446	11	116654435	C	T	0.77	0.09	1.8e-86	European	24097068
rs35120633	11	116655600	A	G	0.06	0.236676	<1E-300	European	29083408
rs143292359	11	116661001	A	G	0.0005274	0.319134	2.72e-09	European	29083408
rs2075291	11	116661392	A	C	0.009055	0.36416	2.85e-159	European	29083408
rs3135507	11	116661488	T	C	0.04772	0.0713599	4.52e-35	European	29083408
rs34282181	11	116662352	G	T	0.997951	0.150591	2.91e-08	European	29083408
rs9804646	11	116665079	N.R.	N.R.	N.R.	0.1509	5e-106	East Asian	29403010
rs5110	11	116691634	C	A	0.93942	0.0387459	5.21e-14	European	29083408
rs138326449	11	116701354	G	A	0.998442	1.14355	3.57e-138	European	29083408
rs147210663	11	116701560	G	A	0.999647	0.775223	3.41e-33	European	29083408
rs11542139	11	117100257	T	C	0.009448	0.1132	2.12e-17	European	29083408
rs183230709	11	117106300	N.R.	N.R.	N.R.	0.0934801	9e-15	East Asian	29403010
rs146226340	11	117113666	N.R.	N.R.	N.R.	0.328	4e-08	European	29084231
rs11216382	11	117303858	T	C	0.8522	0.01979	1.39e-08	European	29083408
rs147554220	11	117352857	A	G	0.002392	0.1449	1.58e-08	European	29083408
rs10892151	11	117531731	A	C	0.028	N.R.	3e-29	Amish	19074352
rs145556679	11	117643264	N.R.	C	0.987	1.134	3e-11	Cretan-isolated	28548082
rs4149056	12	21331549	C	T	0.1388	0.02809	8.87e-15	European	29083408
rs1106766	12	57809456	C	T	0.7997	0.02872	1.6e-20	European	29083408
rs10861661	12	107174646	A	A	0.2375	0.01955	4.01e-11	European	29083408
rs11066280	12	112817783	T	T	0.83	0.017	1e-08	East Asian	26582766
rs11057401	12	124427306	T	A	0.7228	0.02767	2.09e-23	European	29083408
rs138358301	13	45970147	G	A	0.00319	0.146163	2.48e-11	European	29083408
rs1341267	13	95284980	A	C	0.5778	0.0184	3e-08	European	28334899
rs75766425	14	52511911	N.R.	N.R.	N.R.	0.0379	1e-08	East Asian	29403010
rs7157785	14	64235556	T	G	0.1735	0.02324	4.7e-10	European	29083408
rs3803357	15	40751555	C	A	0.4309	0.0146101	8.67e-09	European	29083408
rs2412710	15	42683787	A	G	0.04	0.06759	4.33e-14	European	29083408
rs55707100	15	43820717	T	C	0.02139	0.1297	5.66e-53	European	29083408
rs1532085	15	58683366	A	G	0.4	0.0337	1.25e-41	European	29083408
rs1800588	15	58723675	T	C	0.257	0.04959	5.83e-67	European	29083408
rs2679617	15	70207077	N.R.	N.R.	N.R.	0.02709	2e-08	East Asian	29403010
rs1135999	16	15131962	G	A	0.3153	0.02352	6.78e-18	European	29083408
rs2032915	16	31117413	N.R.	N.R.	0.604	0.0211	9e-09	European	28334899
rs5880	16	57015091	C	G	0.04218	0.03758	1.81e-08	European	29083408
rs2000999	16	72108093	A	G	0.2056	0.02219	2.65e-11	European	29083408
rs2925979	16	81534790	T	C	0.3143	0.02943	5.8e-29	European	29083408
rs193042029	17	4667984	T	G	0.99	0.17	8.1e-09	European	25961943
rs7946	17	17409560	C	T	0.3854	0.01563	1.27e-08	European	29083408
rs72836561	17	41926126	C	C	0.02457	0.1334	9.95e-65	European	29083408
rs12453522	17	41931375	G	A	0.1591	0.02094	2.73e-09	European	29083408
rs1801689	17	64210580	A	C	0.97631	0.04719	4.04e-09	European	29083408
rs12602912	17	65870073	T	C	0.2623	0.02369	7.83e-16	European	29083408
rs2292642	17	76395430	C	T	0.4056	0.01785	8.32e-13	European	29083408
rs12970134	18	57884750	A	G	0.2484	0.01707	2.19e-09	European	29083408
rs891088	19	7184762	A	G	0.7243	0.01768	1.31e-10	European	29083408
rs7248104	19	7224431	G	A	0.58	0.01796	8.03e-13	European	29083408
rs116843064	19	8429323	G	A	0.97	0.272677	3.45e-175	European	29083408
rs7255436	19	8433196	C	A	0.5267	0.0197296	1.16e-14	European	29083408
rs968502	19	8567475	T	C	0.8104	0.0216454	1.41e-11	European	29083408
rs2278426	19	11350488	T	C	0.06883	0.03571	2e-13	East Asian	29403010
rs145464906	19	11350874	C	T	0.999387	0.342	9.32e-12	European	29083408
rs58542926	19	19379549	C	T	0.92	0.1156	8.92e-134	European	29083408
rs8102280	19	19455750	N.R.	N.R.	0.956	0.252	3e-18	Hispanic	26780889
rs7248200	19	19744452	C	T	0.5228	0.01439	4.01e-09	European	29083408
rs731839	19	33899065	G	A	0.342	0.0224	3e-09	European	28334899
rs1135062	19	45322744	A	G	0.7279	0.01884	1.28e-11	European	29083408
rs769449	19	45410002	A	G	0.1086	0.06858	6.88e-67	European	29083408
rs769455	19	45412040	T	C	0.02	0.346	1.14e-22	European	29083408
rs439401	19	45414451	T	C	0.36	0.07432	3.67e-186	European	29083408
rs445925	19	45415640	A	G	0.1057	0.1149	5.86e-178	European	29083408
rs12721054	19	45422587	A	G	0.89	0.101	3e-19	African-American	23726366
rs11671710	19	46791934	C	T	0.909	0.2	1e-08	European	29084231
rs2287922	19	49232226	A	G	0.43	0.01917	6.83e-12	European	29083408
rs2280401	19	50000009	G	A	0.8407	0.0183	4.45e-08	European	29083408
rs6120974	20	34126827	T	C	0.89	0.06	2.3e-08	European	25961943
rs76083992	20	44544798	N.R.	N.R.	N.R.	0.0704	1e-14	East Asian	29403010
rs7679	20	44576502	C	T	0.19	0.05307	9.09e-54	European	29083408
rs6130975	20	44576982	A	N.R.	0.06	0.097	6e-10	East Asian	28334899
rs6062343	20	62695931	G	A	0.5425	0.01552	1.13e-09	European	29083408
rs114139997	21	46875775	G	A	0.999013	0.3717	2.75e-21	European	29083408
rs2284063	22	38544298	A	G	0.6486	0.01987	8e-14	European	29083408
rs5757133	22	38947835	T	N.R.	0.38	0.0363	4e-10	East Asian	28334899
rs738409	22	44324727	C	G	0.7582	0.02003	5.82e-12	European	29083408
Variants and association data were collected from GWAS, fine-mapping,and exome-sequencing studies published before September 2018. The results are taken from the study with the lowest P value. N.R, data not reported in the study.
