# Supplementary material for: Multi-ancestry study of blood lipid levels identifies four loci interacting with physical activity
Source: Nat Commun. 2019 Jan 22;10:376. doi: 10.1038/s41467-018-08008-w (PMC6342931; doi:10.1038/s41467-018-08008-w)
Supplement: Supplementary file 13 — Supplementary Data 10 [file 41467_2018_8008_MOESM13_ESM.xlsx]

## Sheet: Supplementary Data 10
Supplementary Data 10: All genome-wide significant loci in the joint test for SNP main effect and SNPxPA interaction
SNP	Chr	Pos(hg19)	Trait	Ancestry	EA	OA	EAF	beta_SNP	se_SNP	beta_INT	se_INT	P_int	P_Joint	N_total	N_inactive	N_active
rs12027110	1	25775682	LDL	European	a	t	0.493	-1.033	0.1755	-0.3733	0.2875	0.362	2.276e-16	141873	45451	96504
rs112535818	1	27122152	HDL	All	c	g	0.9143	0.01102	0.0018	0.001365	0.00298	0.8947	9.243e-15	213005	70186	142822
rs3768321	1	40035928	HDL	All	t	g	0.173	-0.004538	0.001198	-0.007497	0.002032	0.02123	2.137e-15	225995	74946	151052
rs11591147	1	55505647	LDL	All	t	g	0.0194	-12.95	0.6034	1.283	0.9348	0.5245	5.99e-158	101446	36136	65310
rs4495740	1	63124465	TG	All	t	g	0.6678	0.0314	0.002035	0.001183	0.003298	0.9021	1.863e-86	196528	66722	129807
rs4847412	1	93829248	HDL	All	c	g	0.4128	0.005266	0.0008977	0.00262	0.001485	0.1099	1.077e-17	238504	78040	160468
rs7528419	1	109817192	LDL	All	a	g	0.7782	4.615	0.1539	-0.1164	0.2493	0.8469	1.86E-309	204175	69790	134466
rs1689803	1	182161829	HDL	All	t	c	0.342	-0.005306	0.0009195	-0.0002531	0.001529	0.339	2.272e-12	238769	78706	160068
rs2642442	1	220973563	LDL	All	t	c	0.7154	1.013	0.1429	0.1103	0.2312	0.6115	7.545e-20	208843	71807	137118
rs10864726	1	230296153	HDL	European	t	c	0.5956	0.008006	0.001019	0.002273	0.001737	0.6562	1.191e-25	180205	59441	120765
rs556107	1	234853059	LDL	All	t	c	0.601	1.177	0.1356	-0.388	0.2177	0.03295	1.098e-21	201498	70290	131290
rs548145	2	21291312	LDL	All	t	c	0.2416	-3.477	0.162	0.1621	0.2601	0.8189	5.64e-156	196652	66876	129857
rs1260326	2	27730940	TG	All	t	c	0.3642	0.0552	0.002038	0.0005602	0.003297	0.8967	3.34e-259	198025	68520	129506
rs4299376	2	44072576	LDL	All	t	g	0.7278	-1.725	0.1523	-0.4674	0.2433	0.07988	3.505e-57	199161	67806	131437
rs360801	2	62955387	LDL	All	a	g	0.6653	0.8685	0.1346	-0.07965	0.2178	0.27	2.92e-14	207189	71601	135670
rs72834327	2	118599869	LDL	European	a	t	0.9179	1.039	0.2559	0.4454	0.4192	0.2783	1.141e-08	152586	52722	99945
rs925966	2	136806959	LDL	All	c	g	0.3847	0.5335	0.1434	0.375	0.2277	0.1686	5.831e-09	204991	70247	134826
rs12692738	2	165558252	HDL	European	t	c	0.7622	-0.007016	0.001163	-0.003964	0.001965	0.2403	5.227e-19	184267	60736	123531
rs10176901	2	169830661	LDL	All	a	g	0.5898	-0.6741	0.1286	0.08352	0.2087	0.5936	1.896e-09	206815	70598	136299
rs2972140	2	227104111	HDL	European	t	c	0.355	0.004604	0.001016	0.002952	0.001712	0.8137	1.022e-11	185828	60817	125012
rs2013208	3	50129399	HDL	All	t	c	0.532	0.00448	0.0008675	0.0004882	0.001423	0.6389	1.235e-10	247044	82271	164778
rs13108218	4	3443931	TG	European	a	g	0.3852	0.01673	0.002603	0.001099	0.004164	0.8365	3.222e-16	130862	43354	87509
rs17605615	4	87996745	TG	All	a	g	0.372	0.01481	0.001992	-0.0009075	0.003242	0.553	4.03e-19	196677	66681	129997
rs13135092	4	103198082	HDL	All	a	g	0.9311	0.009928	0.001876	0.009581	0.003203	0.7687	4.641e-19	206325	68781	137548
rs16881971	5	53301207	TG	All	t	c	0.7324	-0.01213	0.002385	-0.00297	0.004019	0.1543	4.984e-11	148557	47378	101180
rs11743303	5	55859952	TG	All	a	g	0.7998	-0.017	0.002435	0.001459	0.003949	0.6553	9.86e-17	194579	66544	128035
rs12916	5	74656539	LDL	All	t	c	0.6022	-1.946	0.1303	-0.1157	0.2084	0.343	1.06e-83	213576	74299	139359
rs6874202	5	156391628	LDL	All	t	c	0.3857	-1.188	0.1329	0.03907	0.214	0.3606	4.224e-28	206815	70598	136299
rs7746081	6	16126934	LDL	European	a	g	0.3263	-1.288	0.1523	-0.1049	0.2454	0.683	1.581e-27	156294	53259	103117
rs79220007	6	26098474	LDL	All	t	c	0.9473	2.256	0.3037	-0.789	0.4806	0.1528	7.123e-16	170909	60044	110946
rs2763981	6	31840021	TG	European	a	t	0.7045	0.01917	0.002529	-0.01107	0.00405	0.004508	4.108e-14	139326	47641	91686
rs11967262	6	43760327	TG	All	c	g	0.5449	-0.01792	0.002097	0.0009797	0.003396	0.5374	3.762e-25	195175	66108	129068
rs1936807	6	127448249	TG	All	c	g	0.461	-0.007664	0.00193	-0.007703	0.003133	0.1257	1.705e-12	197083	66768	130316
rs2908522	6	139835399	TG	All	c	g	0.4774	0.01131	0.001986	0.002425	0.00322	0.516	4.247e-14	195855	66455	129401
rs74617384	6	160997118	LDL	All	a	t	0.942	-3.495	0.3432	-0.7101	0.5384	0.0535	3.899e-46	164315	57676	106720
rs6461354	7	17914600	HDL	All	t	c	0.4444	-0.004764	0.0008744	-0.001728	0.001452	0.8586	6.353e-14	237552	78029	159528
rs66476925	7	21611399	LDL	All	c	g	0.1829	1.012	0.1679	0.03368	0.2745	0.9597	1.348e-13	198433	69521	128993
rs4722551	7	25991826	LDL	All	t	c	0.8475	-1.109	0.1895	0.2073	0.3087	0.4248	3.75e-11	190686	67050	123717
rs217358	7	44622286	LDL	All	a	g	0.4195	-1.046	0.1314	0.3036	0.2134	0.05939	1.307e-18	200003	67415	132670
rs35173225	7	73001021	TG	All	t	c	0.108	-0.06124	0.003257	-0.009409	0.00534	0.1597	1.02e-137	185988	64116	121872
rs28832309	7	80319938	HDL	All	c	g	0.073	0.03905	0.005209	-0.001098	0.007931	0.8301	2.014e-21	31733	11105	20631
rs12154627	7	130422934	HDL	All	t	c	0.5636	-0.006022	0.0008924	-0.003558	0.001495	0.132	2.564e-24	240145	78343	161806
rs190748049	7	146418260	LDL	All	t	c	0.0453	0.8504	0.9282	-6.949	1.409	1.587e-06	4.247e-08	43627	14912	28715
rs4841132	8	9183596	HDL	All	a	g	0.1012	-0.0181	0.001509	-0.005877	0.002473	0.8089	2.053e-63	223875	74808	149070
rs804281	8	11611865	TG	All	a	g	0.3615	0.01046	0.002115	0.005571	0.003362	0.09103	1.082e-13	186355	62771	123585
rs35246381	8	18272535	TG	All	t	c	0.732	-0.01307	0.002191	-0.006266	0.003575	0.1726	1.704e-18	195522	66687	128835
rs325	8	19819328	TG	All	t	c	0.9032	0.08035	0.003151	0.002227	0.005218	0.4789	4.41e-227	189875	65826	124049
rs10104003	8	55422440	LDL	All	t	c	0.1895	0.9927	0.1629	-0.01107	0.2619	0.778	1.124e-13	203839	71187	132733
rs9297994	8	59392324	LDL	All	a	g	0.699	-0.8776	0.1401	-0.2911	0.2266	0.6075	1.917e-18	203143	69910	133315
rs2721953	8	116648089	LDL	All	a	g	0.3651	-1.054	0.162	0.07294	0.2754	0.3993	5.827e-14	168809	53805	115086
rs28601761	8	126500031	TG	European	c	g	0.5747	0.0377	0.002272	0.00421	0.003675	0.9266	3.99e-106	146177	49330	96848
rs56960668	8	144300760	HDL	All	a	g	0.3073	0.003839	0.001122	0.003582	0.001809	0.4482	3.973e-09	198421	64147	134278
rs570524	9	15295483	HDL	European	t	c	0.8575	0.01067	0.001408	0.0002891	0.002383	0.2677	2.881e-20	184014	60651	123363
rs2575876	9	107665739	HDL	All	a	g	0.2448	-0.01085	0.0009836	-0.003055	0.001651	0.8243	9.499e-51	240030	79616	160418
rs507666	9	136149399	LDL	All	a	g	0.1853	2.201	0.1782	0.2474	0.2932	0.6219	1.179e-57	193364	67257	126188
rs2893919	10	65134778	TG	All	a	g	0.4446	-0.0173	0.001931	0.005094	0.003139	0.1657	2.578e-23	197083	66768	130316
rs4418728	10	94839724	TG	All	t	g	0.4534	-0.01268	0.002037	-0.001581	0.003301	0.998	1.27e-15	191606	63236	128371
rs2254537	10	113917085	HDL	All	a	t	0.7098	-0.006002	0.0009494	-0.0009761	0.001554	0.6938	2.384e-16	241713	79681	162036
rs326222	11	47259668	HDL	All	t	c	0.3638	0.007034	0.0009047	0.002797	0.001483	0.5968	6.673e-29	242146	79743	162408
rs7103270	11	49300457	HDL	European	t	c	0.8586	-0.008222	0.00146	-0.0006551	0.002469	0.3202	7.058e-12	183109	60494	122615
rs174568	11	61593816	LDL	All	t	c	0.324	-1.706	0.1385	0.2305	0.2239	0.09034	2.344e-48	204364	70258	134188
rs190528931	11	63911273	HDL	All	a	c	0.0369	-0.0172	0.003276	-0.005357	0.005583	0.2409	2.466e-12	142100	46273	95827.5
rs1806895	11	75473715	HDL	All	t	c	0.8558	0.006872	0.001298	0.003516	0.002074	0.8308	1.354e-15	235485	77739	157750
rs964184	11	116648917	TG	All	c	g	0.8418	-0.09737	0.00275	-0.003671	0.004491	0.9688	<1.00E-500	192155	65879	126276
rs76970536	11	126250680	LDL	All	a	g	0.0777	1.95	0.2558	-0.1714	0.417	0.5071	1.428e-19	182991	64149	118923
rs79719909	12	20474706	HDL	All	a	g	0.8073	-0.00525	0.001155	-0.0006772	0.001957	0.5877	3.087e-08	230784	76595	154192
rs2058804	12	109909011	HDL	All	a	g	0.4548	-0.006128	0.0008881	-0.001128	0.001467	0.274	2.139e-19	238474	78813	159666
rs6489786	12	121397875	LDL	European	a	g	0.3526	1.068	0.1482	0.008163	0.2407	0.7565	6.502e-19	156294	53259	103117
rs56959712	12	123188475	HDL	European	t	g	0.2159	0.004556	0.001293	0.006912	0.002165	0.1573	7.305e-13	175299	56251	119048
rs61941677	12	125325010	HDL	European	c	g	0.8724	0.01038	0.001607	0.005337	0.002694	0.9597	4.008e-21	180050	59603	120447
rs17692629	13	32976608	LDL	All	a	g	0.8172	0.8513	0.1698	0.2086	0.2743	0.8053	2.163e-11	202127	70426	131782
rs6573778	14	24872209	LDL	All	t	c	0.4152	0.7809	0.1513	0.2577	0.2366	0.7274	2.131e-13	194187	66601	127668
rs2494747	14	105258437	HDL	All	t	g	0.5454	-0.004516	0.0009918	-0.001261	0.001663	0.6714	3.486e-09	219003	71441	147566
rs147233090	15	44028047	TG	All	t	c	0.0267	0.07006	0.007648	-0.01224	0.01241	0.6615	1.385e-26	131784	47263	84521
rs7350789	15	58679668	TG	All	a	g	0.346	0.01642	0.0009006	0.005644	0.001477	0.9263	1.07e-149	242436	80001	162440
rs72786786	16	56985514	HDL	European	a	g	0.3106	0.03419	0.00117	0.0215	0.001948	0.2384	<1.00E-500	179273	56923	122351
rs56374641	16	67908713	HDL	All	t	g	0.1344	0.01296	0.001267	0.006685	0.002068	0.04546	1.581e-54	231463	76741	154726
rs34042070	16	72101525	LDL	All	c	g	0.8018	-1.74	0.1643	0.121	0.2678	0.314	1.047e-37	203355	70188	133248
rs2925979	16	81534790	HDL	All	t	c	0.2997	-0.005428	0.000956	-0.003664	0.001557	0.498	1.43e-19	241029	81028	160006
rs139562989	17	8179723	LDL	All	d	i	0.4953	-0.373	0.1522	-0.8238	0.2589	0.00294	4.592e-09	149151	46248	102904
rs11869286	17	37813856	HDL	European	c	g	0.6652	0.007414	0.001029	0.001454	0.001729	0.8958	7.253e-21	185828	60817	125012
rs149580368	17	41874745	TG	All	a	c	0.0254	0.06998	0.01081	0.0108	0.01637	0.4076	1.131e-19	93559	33706	59853
rs11870935	17	45732605	LDL	All	a	g	0.5257	-0.9141	0.1275	-0.06566	0.2059	0.8548	8.401e-20	207589	71686	135985
rs117753190	17	67136325	LDL	European	c	g	0.9702	-4.397	0.5322	1.092	0.8406	0.07684	1.542e-21	118978	42073	76986
rs4969143	17	76405736	HDL	All	t	c	0.376	-0.004603	0.0009027	-0.003063	0.001476	0.1507	1.172e-15	237685	77957	159732
rs9304381	18	47158234	HDL	All	t	c	0.8098	0.01319	0.0011	0.002833	0.001854	0.238	1.435e-56	229097	70956	158144
rs200411784	18	57851461	HDL	All	d	i	0.7615	0.006535	0.001369	-1.54e-05	0.002347	0.6135	3.396e-08	121762	35480	86283
rs117760119	19	8432737	TG	All	t	c	0.0798	-0.03238	0.005593	-0.01174	0.008947	0.1588	1.318e-16	123215	42203	81012
rs114846969	19	11191197	LDL	All	a	g	0.1172	-5.822	0.228	-0.3015	0.3537	0.3467	1.99e-252	163494	55441	108134
rs58542926	19	19379549	TG	All	t	c	0.0692	-0.05967	0.004215	-0.00216	0.006892	0.7854	2.637e-72	166023	57862	108161
rs41290120	19	45382675	LDL	All	a	g	0.0416	-13.32	0.4083	1.167	0.6379	0.395	<1.00E-500	124739	42567	82172
rs4002471	19	49215095	LDL	All	t	c	0.4504	0.9372	0.144	-0.1139	0.2296	0.5231	2.182e-14	189868	62662	127288
rs4802871	19	52320740	HDL	All	a	g	0.3849	-0.004522	0.0008706	-4.605e-05	0.00144	0.268	5.1e-10	240790	79600	161194
rs380267	19	54799083	HDL	All	a	g	0.7885	-0.009748	0.001131	-0.005227	0.001884	0.04979	8.012e-38	226071	72945	153130
rs2618566	20	17844684	LDL	All	t	g	0.6441	-1.156	0.148	-0.04457	0.2403	0.9524	1.394e-22	191800	65305	126495
rs6029549	20	39754695	LDL	All	c	g	0.4667	-1.106	0.1292	0.2157	0.2081	0.4598	5.129e-23	208272	71953	136401
rs1800961	20	43042364	HDL	All	t	c	0.0337	-0.02413	0.002729	-0.0103	0.004663	0.388	5.988e-36	170600	55317	115284
rs4810479	20	44545048	HDL	All	t	c	0.7028	0.008738	0.0009337	0.001023	0.001521	0.3867	7.926e-34	246185	82229	163960
rs59791349	20	45603824	TG	All	t	c	0.2537	-0.01353	0.002299	0.004179	0.003704	0.09237	1.7e-10	188438	63117	125322
rs116376114	21	43304266	LDL	African	t	c	0.9727	3.184	2.203	10.81	3.283	0.001679	2.261e-08	12334	4721	7613
rs235314	21	46271452	HDL	All	t	c	0.496	-0.004548	0.0008656	0.0005515	0.001409	0.5267	1.787e-09	242266	81199	161072
rs5749502	22	21945096	HDL	All	a	t	0.2056	-0.00568	0.001069	-0.00106	0.001773	0.862	1.235e-11	233785	77633	156156
